# Supplementary material for: Ethyl 2-oxo-3-(3-phthalimidoprop­yl)-2,3-dihydro-1H-1,3-benzimidazole-1-carboxyl­ate
Source: Acta Crystallogr Sect E Struct Rep Online. 2013 Apr 5;69(Pt 5):o641–2. doi: 10.1107/S1600536813008325 (PMC3647841; doi:10.1107/S1600536813008325)
Supplement: Supplementary file 1 [file e-69-0o641-sup1.cif]

##############################################################################
#                                                                            #
# This CIF contains the data in a paper accepted for publication in          #
# Acta Crystallographica Section E. It conforms to the requirements of       #
# Notes for Authors for Acta Crystallographica Section E, and has been       #
# peer reviewed under the auspices of the IUCr Commission on Journals.       #
#                                                                            #
# Full details of the Crystallographic Information File format               #
# are given in the paper "The Crystallographic Information File (CIF):       #
# a New Standard Archive File for Crystallography" by S. R. Hall, F. H.      #
# Allen and I. D. Brown [Acta Cryst. (1991), A47, 655-685].                  #
#                                                                            #
# The current version of the core CIF dictionary is obtainable from          #
# ftp://ftp.iucr.org/pub/cif_core.dic.                                       #
#                                                                            #
# Software is freely available for graphical display of the structure(s)     #
# in this CIF. For information consult the CIF software page                 #
# http://www.iucr.org/resources/cif/software.                                #
#                                                                            #
# This file may be used for bona fide research purposes within the           #
# scientific community so long as proper attribution is given to the journal # 
# article from which it was obtained.                                        #
#                                                                            #
##############################################################################
data_I
_audit_creation_method     SHELXL-97
_chemical_name_systematic
;\
Ethyl 2-oxo-3-(3-phthalimidopropyl)-2,3-dihydro-1<i>H</i>-\
1,3-benzimidazole-1-carboxylate
;
_chemical_name_common     ?
_chemical_formula_moiety     'C21 H19 N3 O5'
_chemical_formula_sum     'C21 H19 N3 O5'
_chemical_formula_iupac     'C21 H19 N3 O5'
_chemical_formula_weight     393.39
_chemical_melting_point     ?
_symmetry_cell_setting     triclinic
_symmetry_space_group_name_H-M     'P -1'
_symmetry_space_group_name_Hall     '-P 1'
loop_
    _symmetry_equiv_pos_as_xyz
    'x, y, z'
    '-x, -y, -z'
_cell_length_a     5.2850(7)
_cell_length_b     10.6663(12)
_cell_length_c     16.505(2)
_cell_angle_alpha     86.454(7)
_cell_angle_beta     83.424(8)
_cell_angle_gamma     89.376(7)
_cell_volume     922.5(2)
_cell_formula_units_Z     2
_cell_measurement_reflns_used     3384
_cell_measurement_theta_min     1.24
_cell_measurement_theta_max     25.35
_cell_measurement_temperature     296(2)
_exptl_crystal_description     block
_exptl_crystal_colour     colourless
_exptl_crystal_size_max     0.41
_exptl_crystal_size_mid     0.32
_exptl_crystal_size_min     0.21
_exptl_crystal_density_diffrn     1.416
_exptl_crystal_density_meas     ?
_exptl_crystal_density_method     'not measured'
_exptl_crystal_F_000     412
_exptl_absorpt_coefficient_mu     0.103
_exptl_absorpt_correction_type     none
_exptl_absorpt_process_details     ?
_exptl_absorpt_correction_T_min     ?
_exptl_absorpt_correction_T_max     ?
_exptl_special_details     ?
_diffrn_ambient_temperature     296(2)
_diffrn_radiation_type     MoK\a
_diffrn_radiation_wavelength     0.71073
_diffrn_radiation_source     'fine-focus sealed tube'
_diffrn_radiation_monochromator     graphite
_diffrn_measurement_device_type     'Bruker X8 APEXII area-detector'
_diffrn_measurement_method     '\f and \w scans'
_diffrn_reflns_number     19211
_diffrn_reflns_av_R_equivalents     0.0367
_diffrn_reflns_av_sigmaI/netI     0.0276
_diffrn_reflns_theta_min     1.24
_diffrn_reflns_theta_max     25.35
_diffrn_reflns_theta_full     25.35
_diffrn_measured_fraction_theta_max     0.999
_diffrn_measured_fraction_theta_full     0.999
_diffrn_reflns_limit_h_min     -6
_diffrn_reflns_limit_h_max     6
_diffrn_reflns_limit_k_min     -12
_diffrn_reflns_limit_k_max     12
_diffrn_reflns_limit_l_min     -19
_diffrn_reflns_limit_l_max     19
_refine_special_details
;
Refinement of <i>F</i>^2^ against all reflections. The weighted <i>R</i>-factor
<i>wR</i> and goodness of fit <i>S</i> are based on <i>F</i>^2^, conventional
<i>R</i>-factors <i>R</i> are based on <i>F</i>, with <i>F</i> set to zero for
negative <i>F</i>^2^. The threshold expression of <i>F</i>^2^ >
\s(<i>F</i>^2^) is used only for calculating <i>R</i>-factors(gt) <i>etc</i>.
and is not relevant to the choice of reflections for refinement.
<i>R</i>-factors based on <i>F</i>^2^ are statistically about twice as large
as those based on <i>F</i>, and <i>R</i>- factors based on all data will be
even larger.
;
_reflns_number_total     3384
_reflns_number_gt     2405
_reflns_threshold_expression     I>2\s(I)
_refine_ls_structure_factor_coef     Fsqd
_refine_ls_matrix_type     full
_refine_ls_R_factor_all     0.0759
_refine_ls_R_factor_gt     0.0509
_refine_ls_wR_factor_gt     0.1282
_refine_ls_wR_factor_ref     0.1450
_refine_ls_goodness_of_fit_ref     1.043
_refine_ls_restrained_S_all     1.043
_refine_ls_number_reflns     3384
_refine_ls_number_parameters     263
_refine_ls_number_restraints     0
_refine_ls_hydrogen_treatment     constr
_refine_ls_weighting_scheme     calc
_refine_ls_weighting_details
         'calc w=1/[\s^2^(Fo^2^)+(0.0621P)^2^+0.3912P] where P=(Fo^2^+2Fc^2^)/3'
_atom_sites_solution_hydrogens     geom
_atom_sites_solution_primary     direct
_atom_sites_solution_secondary     difmap
_refine_ls_shift/su_max     0.000
_refine_ls_shift/su_mean     0.000
_refine_diff_density_max     0.613
_refine_diff_density_min     -0.381
_refine_ls_extinction_method     'SHELXL97 (Sheldrick, 2008)'
_refine_ls_extinction_coef     0.012(3)
_refine_ls_extinction_expression
                                  'Fc^*^=kFc[1+0.001xFc^2^\l^3^/sin(2\q)]^-1/4^'
loop_
    _atom_type_symbol
    _atom_type_description
    _atom_type_scat_dispersion_real
    _atom_type_scat_dispersion_imag
    _atom_type_scat_source
    'C' 'C' 0.0033 0.0016
                         'International Tables Vol C Tables 4.2.6.8 and 6.1.1.4'
    'H' 'H' 0.0000 0.0000
                         'International Tables Vol C Tables 4.2.6.8 and 6.1.1.4'
    'N' 'N' 0.0061 0.0033
                         'International Tables Vol C Tables 4.2.6.8 and 6.1.1.4'
    'O' 'O' 0.0106 0.0060
                         'International Tables Vol C Tables 4.2.6.8 and 6.1.1.4'
_computing_data_collection     'APEX2 (Bruker, 2009)'
_computing_cell_refinement     'SAINT (Bruker, 2009)'
_computing_data_reduction     'SAINT (Bruker, 2009)'
_computing_structure_solution     'SHELXS97 (Sheldrick, 2008)'
_computing_structure_refinement     'SHELXL97 (Sheldrick, 2008)'
_computing_molecular_graphics     'ORTEP-3 for Windows (Farrugia, 2012)'
_computing_publication_material
                               'PLATON (Spek, 2009) and publCIF (Westrip, 2010)'
loop_
    _atom_site_type_symbol
    _atom_site_label
    _atom_site_fract_x
    _atom_site_fract_y
    _atom_site_fract_z
    _atom_site_U_iso_or_equiv
    _atom_site_adp_type
    _atom_site_calc_flag
    _atom_site_refinement_flags
    _atom_site_occupancy
    _atom_site_symmetry_multiplicity
    _atom_site_disorder_assembly
    _atom_site_disorder_group
    C C5 -0.2365(7) 0.1185(3) -0.2119(2) 0.0843(10) Uani d . 1 1 . .
    H H5 -0.3437 0.0758 -0.2415 0.101 Uiso calc R 1 1 . .
    C C21 -0.3239(7) 0.4211(3) 0.6009(2) 0.0908(10) Uani d . 1 1 . .
    H H21B -0.4152 0.4241 0.6545 0.136 Uiso calc R 1 1 . .
    H H21A -0.3239 0.5030 0.5734 0.136 Uiso calc R 1 1 . .
    H H21C -0.1516 0.3946 0.6055 0.136 Uiso calc R 1 1 . .
    N N2 0.2008(4) 0.34071(17) 0.26388(11) 0.0470(5) Uani d . 1 1 . .
    N N3 0.0386(4) 0.26952(18) 0.38811(11) 0.0523(5) Uani d . 1 1 . .
    N N1 0.1200(4) 0.24930(18) 0.00965(11) 0.0510(5) Uani d . 1 1 . .
    C C12 0.3548(4) 0.2414(2) 0.28783(13) 0.0443(5) Uani d . 1 1 . .
    C C2 0.0804(5) 0.2455(2) -0.12718(14) 0.0500(6) Uani d . 1 1 . .
    O O3 -0.1555(4) 0.44303(17) 0.32188(11) 0.0689(5) Uani d . 1 1 . .
    C C17 0.2542(4) 0.1945(2) 0.36512(13) 0.0469(6) Uani d . 1 1 . .
    C C10 0.1307(5) 0.3982(2) 0.11910(14) 0.0507(6) Uani d . 1 1 . .
    H H10A -0.0524 0.3959 0.1337 0.061 Uiso calc R 1 1 . .
    H H10B 0.1674 0.4644 0.0765 0.061 Uiso calc R 1 1 . .
    C C7 -0.1005(4) 0.1658(2) -0.08645(15) 0.0506(6) Uani d . 1 1 . .
    O O5 -0.2966(4) 0.3344(2) 0.47224(11) 0.0810(6) Uani d . 1 1 . .
    O O4 -0.0387(4) 0.1848(2) 0.51828(11) 0.0833(6) Uani d . 1 1 . .
    C C8 -0.0771(5) 0.1668(2) 0.00225(15) 0.0522(6) Uani d . 1 1 . .
    O O2 -0.1989(4) 0.10977(18) 0.05886(12) 0.0750(6) Uani d . 1 1 . .
    C C18 0.0058(5) 0.3619(2) 0.32393(14) 0.0520(6) Uani d . 1 1 . .
    C C1 0.2254(5) 0.3000(2) -0.06647(15) 0.0526(6) Uani d . 1 1 . .
    C C11 0.2575(5) 0.4292(2) 0.19332(13) 0.0504(6) Uani d . 1 1 . .
    H H11A 0.4404 0.4313 0.1785 0.060 Uiso calc R 1 1 . .
    H H11B 0.2036 0.5125 0.2088 0.060 Uiso calc R 1 1 . .
    C C16 0.3660(5) 0.0934(2) 0.40379(15) 0.0582(7) Uani d . 1 1 . .
    H H16 0.2968 0.0601 0.4548 0.070 Uiso calc R 1 1 . .
    O O1 0.4014(4) 0.37287(19) -0.07584(12) 0.0772(6) Uani d . 1 1 . .
    C C19 -0.0985(6) 0.2572(3) 0.46572(16) 0.0624(7) Uani d . 1 1 . .
    C C9 0.2183(5) 0.2738(2) 0.08601(15) 0.0572(6) Uani d . 1 1 . .
    H H9A 0.4030 0.2727 0.0774 0.069 Uiso calc R 1 1 . .
    H H9B 0.1645 0.2068 0.1265 0.069 Uiso calc R 1 1 . .
    C C14 0.6862(5) 0.0914(2) 0.28759(17) 0.0619(7) Uani d . 1 1 . .
    H H14 0.8350 0.0565 0.2626 0.074 Uiso calc R 1 1 . .
    C C13 0.5705(5) 0.1904(2) 0.24783(15) 0.0534(6) Uani d . 1 1 . .
    H H13 0.6362 0.2215 0.1959 0.064 Uiso calc R 1 1 . .
    C C3 0.1069(6) 0.2628(3) -0.21100(16) 0.0692(8) Uani d . 1 1 . .
    H H3 0.2295 0.3166 -0.2386 0.083 Uiso calc R 1 1 . .
    C C15 0.5848(5) 0.0436(2) 0.36365(17) 0.0646(7) Uani d . 1 1 . .
    H H15 0.6653 -0.0238 0.3886 0.078 Uiso calc R 1 1 . .
    C C6 -0.2639(5) 0.1006(3) -0.1276(2) 0.0709(8) Uani d . 1 1 . .
    H H6 -0.3871 0.0471 -0.1000 0.085 Uiso calc R 1 1 . .
    C C4 -0.0562(7) 0.1970(3) -0.25264(19) 0.0814(10) Uani d . 1 1 . .
    H H4 -0.0426 0.2064 -0.3094 0.098 Uiso calc R 1 1 . .
    C C20 -0.4465(6) 0.3326(4) 0.55469(18) 0.0879(10) Uani d . 1 1 . .
    H H20A -0.6216 0.3576 0.5500 0.105 Uiso calc R 1 1 . .
    H H20B -0.4458 0.2490 0.5814 0.105 Uiso calc R 1 1 . .
loop_
    _atom_site_aniso_label
    _atom_site_aniso_U_11
    _atom_site_aniso_U_22
    _atom_site_aniso_U_33
    _atom_site_aniso_U_12
    _atom_site_aniso_U_13
    _atom_site_aniso_U_23
    C5 0.092(2) 0.084(2) 0.088(2) 0.0255(19) -0.044(2) -0.0318(19)
    C21 0.089(2) 0.099(2) 0.083(2) 0.0039(19) -0.0046(18) -0.0065(19)
    N2 0.0562(11) 0.0444(10) 0.0386(10) -0.0012(9) 0.0001(9) 0.0030(8)
    N3 0.0660(13) 0.0537(12) 0.0354(10) -0.0038(10) 0.0003(9) 0.0002(9)
    N1 0.0568(12) 0.0541(11) 0.0418(11) 0.0000(9) -0.0056(9) -0.0010(9)
    C12 0.0512(13) 0.0402(12) 0.0427(12) -0.0087(10) -0.0106(10) -0.0005(9)
    C2 0.0597(15) 0.0449(12) 0.0456(13) 0.0100(11) -0.0090(11) -0.0001(10)
    O3 0.0777(13) 0.0662(12) 0.0581(11) 0.0161(10) 0.0075(9) 0.0029(9)
    C17 0.0591(14) 0.0431(12) 0.0399(12) -0.0089(11) -0.0103(10) -0.0029(10)
    C10 0.0571(14) 0.0498(13) 0.0427(13) 0.0048(11) -0.0006(11) 0.0054(10)
    C7 0.0503(13) 0.0463(13) 0.0561(14) 0.0097(11) -0.0084(11) -0.0066(11)
    O5 0.0870(15) 0.1053(16) 0.0465(11) 0.0083(13) 0.0089(10) -0.0017(10)
    O4 0.1133(17) 0.0836(14) 0.0472(11) 0.0033(12) 0.0056(11) 0.0141(10)
    C8 0.0491(14) 0.0495(13) 0.0551(15) 0.0054(11) 0.0044(11) -0.0007(11)
    O2 0.0758(13) 0.0763(13) 0.0664(12) -0.0086(10) 0.0165(10) 0.0047(10)
    C18 0.0630(15) 0.0501(13) 0.0418(13) -0.0022(12) -0.0014(11) -0.0025(10)
    C1 0.0587(15) 0.0473(13) 0.0498(14) 0.0003(12) -0.0006(11) 0.0021(11)
    C11 0.0627(15) 0.0427(12) 0.0434(13) -0.0030(11) 0.0013(11) 0.0038(10)
    C16 0.0827(19) 0.0492(14) 0.0447(13) -0.0104(13) -0.0186(13) 0.0035(11)
    O1 0.0802(13) 0.0746(13) 0.0742(13) -0.0261(11) 0.0018(10) 0.0006(10)
    C19 0.0784(19) 0.0636(16) 0.0436(14) -0.0090(14) -0.0001(13) -0.0002(13)
    C9 0.0647(16) 0.0600(15) 0.0483(14) 0.0081(12) -0.0134(12) -0.0038(11)
    C14 0.0581(16) 0.0607(16) 0.0689(18) 0.0043(12) -0.0151(13) -0.0067(13)
    C13 0.0532(14) 0.0545(14) 0.0521(14) -0.0036(11) -0.0048(11) -0.0010(11)
    C3 0.090(2) 0.0646(17) 0.0515(16) 0.0143(15) -0.0071(15) 0.0041(13)
    C15 0.0774(19) 0.0518(15) 0.0684(18) 0.0036(13) -0.0271(15) -0.0007(13)
    C6 0.0623(17) 0.0625(17) 0.091(2) 0.0050(13) -0.0164(15) -0.0170(15)
    C4 0.114(3) 0.079(2) 0.0558(17) 0.031(2) -0.0304(18) -0.0124(16)
    C20 0.087(2) 0.113(3) 0.0630(19) -0.005(2) 0.0007(17) -0.0131(18)
_geom_special_details
;
All e.s.d.'s (except the e.s.d. in the dihedral angle between two l.s. planes)
are estimated using the full covariance matrix. The cell e.s.d.'s are taken
into account individually in the estimation of e.s.d.'s in distances, angles
and torsion angles; correlations between e.s.d.'s in cell parameters are only
used when they are defined by crystal symmetry. An approximate (isotropic)
treatment of cell e.s.d.'s is used for estimating e.s.d.'s involving l.s.
planes.
;
loop_
    _geom_bond_atom_site_label_1
    _geom_bond_atom_site_label_2
    _geom_bond_site_symmetry_2
    _geom_bond_distance
    _geom_bond_publ_flag
    C5 C4 . 1.365(5) ?
    C5 C6 . 1.383(4) ?
    C5 H5 . 0.9300 ?
    C21 C20 . 1.452(4) ?
    C21 H21B . 0.9600 ?
    C21 H21A . 0.9600 ?
    C21 H21C . 0.9600 ?
    N2 C18 . 1.373(3) ?
    N2 C12 . 1.394(3) ?
    N2 C11 . 1.458(3) ?
    N3 C19 . 1.397(3) ?
    N3 C17 . 1.415(3) ?
    N3 C18 . 1.426(3) ?
    N1 C8 . 1.391(3) ?
    N1 C1 . 1.394(3) ?
    N1 C9 . 1.456(3) ?
    C12 C13 . 1.374(3) ?
    C12 C17 . 1.390(3) ?
    C2 C7 . 1.374(3) ?
    C2 C3 . 1.376(3) ?
    C2 C1 . 1.478(3) ?
    O3 C18 . 1.209(3) ?
    C17 C16 . 1.381(3) ?
    C10 C9 . 1.514(3) ?
    C10 C11 . 1.517(3) ?
    C10 H10A . 0.9700 ?
    C10 H10B . 0.9700 ?
    C7 C6 . 1.377(4) ?
    C7 C8 . 1.484(3) ?
    O5 C19 . 1.324(3) ?
    O5 C20 . 1.493(3) ?
    O4 C19 . 1.193(3) ?
    C8 O2 . 1.208(3) ?
    C1 O1 . 1.209(3) ?
    C11 H11A . 0.9700 ?
    C11 H11B . 0.9700 ?
    C16 C15 . 1.383(4) ?
    C16 H16 . 0.9300 ?
    C9 H9A . 0.9700 ?
    C9 H9B . 0.9700 ?
    C14 C15 . 1.377(4) ?
    C14 C13 . 1.383(3) ?
    C14 H14 . 0.9300 ?
    C13 H13 . 0.9300 ?
    C3 C4 . 1.384(4) ?
    C3 H3 . 0.9300 ?
    C15 H15 . 0.9300 ?
    C6 H6 . 0.9300 ?
    C4 H4 . 0.9300 ?
    C20 H20A . 0.9700 ?
    C20 H20B . 0.9700 ?
loop_
    _geom_angle_atom_site_label_1
    _geom_angle_atom_site_label_2
    _geom_angle_atom_site_label_3
    _geom_angle_site_symmetry_1
    _geom_angle_site_symmetry_3
    _geom_angle
    _geom_angle_publ_flag
    C4 C5 C6 . . 121.8(3) ?
    C4 C5 H5 . . 119.1 ?
    C6 C5 H5 . . 119.1 ?
    C20 C21 H21B . . 109.5 ?
    C20 C21 H21A . . 109.5 ?
    H21B C21 H21A . . 109.5 ?
    C20 C21 H21C . . 109.5 ?
    H21B C21 H21C . . 109.5 ?
    H21A C21 H21C . . 109.5 ?
    C18 N2 C12 . . 111.02(18) ?
    C18 N2 C11 . . 121.51(19) ?
    C12 N2 C11 . . 126.41(19) ?
    C19 N3 C17 . . 122.5(2) ?
    C19 N3 C18 . . 127.8(2) ?
    C17 N3 C18 . . 109.47(18) ?
    C8 N1 C1 . . 111.4(2) ?
    C8 N1 C9 . . 125.0(2) ?
    C1 N1 C9 . . 123.5(2) ?
    C13 C12 C17 . . 121.4(2) ?
    C13 C12 N2 . . 130.5(2) ?
    C17 C12 N2 . . 108.1(2) ?
    C7 C2 C3 . . 121.3(3) ?
    C7 C2 C1 . . 108.5(2) ?
    C3 C2 C1 . . 130.2(3) ?
    C16 C17 C12 . . 120.9(2) ?
    C16 C17 N3 . . 132.8(2) ?
    C12 C17 N3 . . 106.32(19) ?
    C9 C10 C11 . . 112.89(19) ?
    C9 C10 H10A . . 109.0 ?
    C11 C10 H10A . . 109.0 ?
    C9 C10 H10B . . 109.0 ?
    C11 C10 H10B . . 109.0 ?
    H10A C10 H10B . . 107.8 ?
    C2 C7 C6 . . 121.6(3) ?
    C2 C7 C8 . . 107.9(2) ?
    C6 C7 C8 . . 130.5(3) ?
    C19 O5 C20 . . 115.4(2) ?
    O2 C8 N1 . . 124.7(2) ?
    O2 C8 C7 . . 129.2(2) ?
    N1 C8 C7 . . 106.2(2) ?
    O3 C18 N2 . . 126.6(2) ?
    O3 C18 N3 . . 128.4(2) ?
    N2 C18 N3 . . 105.1(2) ?
    O1 C1 N1 . . 123.6(2) ?
    O1 C1 C2 . . 130.4(2) ?
    N1 C1 C2 . . 106.0(2) ?
    N2 C11 C10 . . 114.17(19) ?
    N2 C11 H11A . . 108.7 ?
    C10 C11 H11A . . 108.7 ?
    N2 C11 H11B . . 108.7 ?
    C10 C11 H11B . . 108.7 ?
    H11A C11 H11B . . 107.6 ?
    C17 C16 C15 . . 117.4(2) ?
    C17 C16 H16 . . 121.3 ?
    C15 C16 H16 . . 121.3 ?
    O4 C19 O5 . . 125.7(3) ?
    O4 C19 N3 . . 122.5(3) ?
    O5 C19 N3 . . 111.7(2) ?
    N1 C9 C10 . . 113.48(19) ?
    N1 C9 H9A . . 108.9 ?
    C10 C9 H9A . . 108.9 ?
    N1 C9 H9B . . 108.9 ?
    C10 C9 H9B . . 108.9 ?
    H9A C9 H9B . . 107.7 ?
    C15 C14 C13 . . 121.0(3) ?
    C15 C14 H14 . . 119.5 ?
    C13 C14 H14 . . 119.5 ?
    C12 C13 C14 . . 117.6(2) ?
    C12 C13 H13 . . 121.2 ?
    C14 C13 H13 . . 121.2 ?
    C2 C3 C4 . . 117.4(3) ?
    C2 C3 H3 . . 121.3 ?
    C4 C3 H3 . . 121.3 ?
    C14 C15 C16 . . 121.6(2) ?
    C14 C15 H15 . . 119.2 ?
    C16 C15 H15 . . 119.2 ?
    C7 C6 C5 . . 116.9(3) ?
    C7 C6 H6 . . 121.5 ?
    C5 C6 H6 . . 121.5 ?
    C5 C4 C3 . . 121.1(3) ?
    C5 C4 H4 . . 119.4 ?
    C3 C4 H4 . . 119.4 ?
    C21 C20 O5 . . 106.3(3) ?
    C21 C20 H20A . . 110.5 ?
    O5 C20 H20A . . 110.5 ?
    C21 C20 H20B . . 110.5 ?
    O5 C20 H20B . . 110.5 ?
    H20A C20 H20B . . 108.7 ?
loop_
    _geom_hbond_atom_site_label_D
    _geom_hbond_atom_site_label_H
    _geom_hbond_atom_site_label_A
    _geom_hbond_site_symmetry_A
    _geom_hbond_distance_DH
    _geom_hbond_distance_HA
    _geom_hbond_distance_DA
    _geom_hbond_angle_DHA
    C9 H9A O2 1_655 0.97 2.72 3.523(3) 141
    C13 H13 O2 1_655 0.93 2.67 3.375(3) 133
    C21 H21B O3 2_466 0.96 2.67 3.261(4) 121
    C11 H11A O1 2_665 0.97 2.68 3.201(3) 114
    C5 H5 Cg1 2_555 0.93 2.91 3.750(3) 151
data_global
_journal_date_recd_electronic     2013-03-19
_journal_date_accepted     2013-03-26
_journal_name_full     'Acta Crystallographica, Section E'
_journal_year     2013
_journal_volume     69
_journal_issue      5
_journal_page_first     o641
_journal_page_last     o642
_journal_paper_category     QO
_journal_paper_doi     10.1107/S1600536813008325
_journal_coeditor_code     SJ5310
_publ_contact_author_name     'Dounia Belaziz'
_publ_contact_author_address
;
Laboratoire de Chimie Organique Appliqu\'ee
Universit\'e Sidi Mohamed Ben Abdallah
Facult\'e des Sciences et Techniques
Route d'immouzzer
BP 2202 F\`es
Morocco
;
_publ_contact_author_email     'd_belaziz@yahoo.fr'
_publ_contact_author_fax     '212 537 77 54 40'
_publ_contact_author_phone     '212 537 77 54 40'
_publ_section_title
;\
Ethyl
2-oxo-3-(3-phthalimidopropyl)-2,3-dihydro-1<i>H</i>-1,3-benzimidazole-1-\
carboxylate
;
loop_
    _publ_author_name
    _publ_author_address
    'Belaziz, Dounia'
;
Laboratoire de Chimie Organique Appliqu\'ee
Universit\'e Sidi Mohamed Ben Abdallah
Facult\'e des Sciences et Techniques
Route d'Immouzzer
BP 2202 F\`es
Morocco
;
    'Kandri Rodi, Youssef'
;
Laboratoire de Chimie Organique Appliqu\'ee
Universit\'e Sidi Mohamed Ben Abdallah
Facult\'e des Sciences et Techniques
Route d'Immouzzer
BP 2202 F\`es
Morocco
;
    'Kandri Rodi, Adiba'
;
Laboratoire de Chimie Organique Appliqu\'ee
Universit\'e Sidi Mohamed Ben Abdallah
Facult\'e des Sciences et Techniques
Route d'Immouzzer
BP 2202 F\`es
Morocco
;
    'Essassi, El Mokhtar'
;
Laboratoire de Chimie Organique H\'et\'erocyclique URAC21
P\^ole de Comp\'etences Pharmacochimie
Universit\'e Mohammed V-Agdal
Avenue Ibn Battouta
BP 1014 Rabat
Morocco
Institute of Nanomaterials and Nanotechnology
MASCIR
Rabat
Morocco
;
    'Saadi, Mohamed'
;
Laboratoire de Chimie du Solide Appliqu\'ee
Universit\'e Mohammed V-Agdal
Facult\'e des Sciences
Avenue Ibn Battouta
BP 1014 Rabat
Morocco
;
    'El Ammari, Lahcen'
;
Laboratoire de Chimie du Solide Appliqu\'ee
Universit\'e Mohammed V-Agdal
Facult\'e des Sciences
Avenue Ibn Battouta
BP 1014 Rabat
Morocco
;
_iucr_refine_instructions_details
;
TITL EL_D50_DRX8 in P-1
CELL  0.71073   5.2850  10.6663  16.5054   86.454   83.424   89.376
ZERR     2.00   0.0007   0.0012   0.0020    0.007    0.008    0.007
LATT   1
SFAC  C    H    N    O
UNIT  42   38   6    10
MERG   2
OMIT     0  -1   1
OMIT     0   1   1
OMIT     0   1   0
OMIT     0   0   2
ACTA
shel 40 0.83
FMAP   2
PLAN   10
BOND
BOND $H
HTAB  2.6
L.S.  10
WGHT    0.062100    0.391200
EXTI    0.011847
FVAR       0.25361
C5    1   -0.236476    0.118451   -0.211860    11.00000    0.09178    0.08396 =
         0.08773   -0.03176   -0.04430    0.02547
AFIX  43
H5    2   -0.343744    0.075786   -0.241521    11.00000   -1.20000
AFIX   0
C21   1   -0.323911    0.421083    0.600942    11.00000    0.08884    0.09919 =
         0.08310   -0.00645   -0.00464    0.00385
AFIX  33
H21B  2   -0.415178    0.424078    0.654535    11.00000   -1.50000
H21A  2   -0.323879    0.503017    0.573373    11.00000   -1.50000
H21C  2   -0.151630    0.394647    0.605488    11.00000   -1.50000
AFIX   0
N2    3    0.200767    0.340706    0.263883    11.00000    0.05620    0.04437 =
         0.03855    0.00300    0.00012   -0.00117
N3    3    0.038596    0.269520    0.388111    11.00000    0.06603    0.05370 =
         0.03540    0.00018    0.00028   -0.00378
N1    3    0.119976    0.249305    0.009652    11.00000    0.05682    0.05408 =
         0.04184   -0.00100   -0.00558   -0.00004
C12   1    0.354777    0.241379    0.287834    11.00000    0.05122    0.04020 =
         0.04272   -0.00051   -0.01059   -0.00866
C2    1    0.080364    0.245527   -0.127176    11.00000    0.05972    0.04491 =
         0.04564   -0.00015   -0.00898    0.00998
O3    4   -0.155497    0.443031    0.321883    11.00000    0.07765    0.06620 =
         0.05808    0.00291    0.00748    0.01612
C17   1    0.254199    0.194461    0.365115    11.00000    0.05914    0.04309 =
         0.03991   -0.00289   -0.01031   -0.00887
C10   1    0.130655    0.398219    0.119101    11.00000    0.05709    0.04984 =
         0.04273    0.00537   -0.00055    0.00482
AFIX  23
H10A  2   -0.052389    0.395871    0.133695    11.00000   -1.20000
H10B  2    0.167394    0.464439    0.076518    11.00000   -1.20000
AFIX   0
C7    1   -0.100475    0.165789   -0.086453    11.00000    0.05029    0.04628 =
         0.05611   -0.00656   -0.00841    0.00974
O5    4   -0.296643    0.334384    0.472235    11.00000    0.08695    0.10525 =
         0.04654   -0.00169    0.00892    0.00828
O4    4   -0.038694    0.184806    0.518281    11.00000    0.11330    0.08359 =
         0.04721    0.01406    0.00562    0.00328
C8    1   -0.077091    0.166837    0.002246    11.00000    0.04906    0.04949 =
         0.05514   -0.00067    0.00437    0.00542
O2    4   -0.198888    0.109768    0.058864    11.00000    0.07579    0.07627 =
         0.06636    0.00465    0.01650   -0.00857
C18   1    0.005759    0.361928    0.323927    11.00000    0.06300    0.05006 =
         0.04178   -0.00248   -0.00139   -0.00219
C1    1    0.225351    0.299965   -0.066468    11.00000    0.05875    0.04729 =
         0.04985    0.00213   -0.00061    0.00027
C11   1    0.257450    0.429180    0.193320    11.00000    0.06267    0.04274 =
         0.04336    0.00385    0.00127   -0.00305
AFIX  23
H11A  2    0.440384    0.431348    0.178455    11.00000   -1.20000
H11B  2    0.203566    0.512460    0.208753    11.00000   -1.20000
AFIX   0
C16   1    0.365952    0.093371    0.403794    11.00000    0.08271    0.04916 =
         0.04467    0.00345   -0.01856   -0.01042
AFIX  43
H16   2    0.296806    0.060066    0.454841    11.00000   -1.20000
AFIX   0
O1    4    0.401391    0.372866   -0.075844    11.00000    0.08018    0.07464 =
         0.07417    0.00056    0.00178   -0.02609
C19   1   -0.098471    0.257150    0.465720    11.00000    0.07839    0.06355 =
         0.04361   -0.00019   -0.00015   -0.00900
C9    1    0.218319    0.273813    0.086012    11.00000    0.06468    0.06004 =
         0.04834   -0.00382   -0.01336    0.00814
AFIX  23
H9A   2    0.402973    0.272685    0.077406    11.00000   -1.20000
H9B   2    0.164517    0.206774    0.126519    11.00000   -1.20000
AFIX   0
C14   1    0.686248    0.091375    0.287593    11.00000    0.05807    0.06073 =
         0.06887   -0.00666   -0.01514    0.00427
AFIX  43
H14   2    0.834956    0.056515    0.262560    11.00000   -1.20000
AFIX   0
C13   1    0.570469    0.190436    0.247834    11.00000    0.05323    0.05446 =
         0.05209   -0.00101   -0.00484   -0.00363
AFIX  43
H13   2    0.636248    0.221466    0.195878    11.00000   -1.20000
AFIX   0
C3    1    0.106872    0.262806   -0.211002    11.00000    0.09013    0.06463 =
         0.05148    0.00413   -0.00711    0.01434
AFIX  43
H3    2    0.229489    0.316596   -0.238612    11.00000   -1.20000
AFIX   0
C15   1    0.584779    0.043574    0.363648    11.00000    0.07745    0.05182 =
         0.06842   -0.00073   -0.02712    0.00358
AFIX  43
H15   2    0.665323   -0.023825    0.388630    11.00000   -1.20000
AFIX   0
C6    1   -0.263895    0.100649   -0.127582    11.00000    0.06227    0.06253 =
         0.09110   -0.01703   -0.01638    0.00502
AFIX  43
H6    2   -0.387050    0.047142   -0.099983    11.00000   -1.20000
AFIX   0
C4    1   -0.056186    0.196963   -0.252641    11.00000    0.11409    0.07949 =
         0.05575   -0.01238   -0.03036    0.03138
AFIX  43
H4    2   -0.042646    0.206389   -0.309363    11.00000   -1.20000
AFIX   0newcifs
C20   1   -0.446524    0.332591    0.554692    11.00000    0.08669    0.11274 =
         0.06304   -0.01309    0.00073   -0.00505
AFIX  23
H20A  2   -0.621554    0.357570    0.550047    11.00000   -1.20000
H20B  2   -0.445834    0.248994    0.581385    11.00000   -1.20000
HKLF 4
REM  EL_D50_DRX8 in P1
REM R1 =  0.0509 for   2405 Fo > 4sig(Fo)  and  0.0759 for all   3384 data
REM    263 parameters refined using      0 restraints
END
WGHT      0.0621      0.3909
REM Highest difference peak  0.613,  deepest hole -0.381,  1-sigma level  0.038
Q1    1  -0.1614  0.4026  0.4840  11.00000  0.05    0.61
Q2    1  -0.5819  0.3028  0.5953  11.00000  0.05    0.33
Q3    1  -0.2713  0.3950  0.5428  11.00000  0.05    0.21
Q4    1  -0.0047  0.3036  0.3577  11.00000  0.05    0.14
Q5    1   0.3033  0.3367 -0.2253  11.00000  0.05    0.13
Q6    1   0.0584  0.2553  0.5163  11.00000  0.05    0.13
Q7    1  -0.0219  0.5101  0.3348  11.00000  0.05    0.13
Q8    1   0.2866  0.2035  0.3215  11.00000  0.05    0.12
Q9    1  -0.2120  0.1902 -0.2200  11.00000  0.05    0.12
Q10   1  -0.0359  0.2484  0.4139  11.00000  0.05    0.12
;
