# Supplementary material for: Ethyl 2-oxo-3-(3-phthalimidoprop­yl)-2,3-dihydro-1H-1,3-benzimidazole-1-carboxyl­ate
Source: Acta Crystallogr Sect E Struct Rep Online. 2013 Apr 5;69(Pt 5):o641–2. doi: 10.1107/S1600536813008325 (PMC3647841; doi:10.1107/S1600536813008325)
Supplement: Supplementary file 2 [file e-69-0o641-Isup2.hkl]

# 
# h,k,l, Fc-squared, Fo-squared, sigma(Fo-squared) and status flag 
# 
data_I
_shelx_title ' EL_D50_DRX8 in P-1' 
_shelx_refln_list_code          4 
_shelx_F_calc_maximum      126.97 
_exptl_crystal_F_000       412.00 
_reflns_d_resolution_high  0.8301 
 
loop_ 
 _symmetry_equiv_pos_as_xyz 
 'x, y, z' 
 '-x, -y, -z' 
 
_cell_length_a     5.2850 
_cell_length_b    10.6663 
_cell_length_c    16.5054 
_cell_angle_alpha  86.454 
_cell_angle_beta   83.424 
_cell_angle_gamma  89.376 
 
_shelx_F_squared_multiplier     1.000 
 
loop_ 
 _refln_index_h 
 _refln_index_k 
 _refln_index_l 
 _refln_F_squared_calc 
 _refln_F_squared_meas 
 _refln_F_squared_sigma 
 _refln_observed_status 
   1   0   0     2617.29     2552.21     21.82 o 
   2   0   0      459.91      427.44      5.07 o 
   3   0   0        4.83        3.06      0.90 o 
   4   0   0       10.86       12.59      1.51 o 
   5   0   0        0.00       -1.24      1.24 o 
   6   0   0       15.94       15.07      2.66 o 
  -6   1   0        1.11       -1.35      3.81 o 
  -5   1   0       11.64       10.09      1.76 o 
  -4   1   0       12.03       11.84      1.41 o 
  -3   1   0        3.48        5.64      0.88 o 
  -2   1   0       93.93       73.11      1.56 o 
  -1   1   0       28.84       26.54      0.59 o 
   1   1   0      387.14      443.85      4.79 o 
   2   1   0       26.46       24.36      1.24 o 
   3   1   0      127.30      130.93      3.05 o 
   4   1   0       16.72       21.01      1.85 o 
   5   1   0        0.32       -0.71      1.20 o 
   6   1   0       24.11       29.12      2.95 o 
  -6   2   0        3.87        2.95      1.91 o 
  -5   2   0       10.55       11.18      1.73 o 
  -4   2   0       11.29        8.32      1.09 o 
  -3   2   0       39.04       44.86      2.23 o 
  -2   2   0     1744.66     1626.80     14.57 o 
  -1   2   0    11176.92    11648.26     77.79 o 
   0   2   0     7967.64     8091.71     81.27 o 
   1   2   0        0.48        4.05      0.44 o 
   2   2   0        0.43       -0.56      0.58 o 
   3   2   0       11.25       10.37      1.22 o 
   4   2   0       12.27       10.86      1.52 o 
   5   2   0       36.33       42.48      2.71 o 
   6   2   0       14.89       19.85      2.60 o 
  -6   3   0        2.54        2.28      2.20 o 
  -5   3   0       17.56       22.12      2.26 o 
  -4   3   0        0.67        0.16      0.76 o 
  -3   3   0       56.94       40.83      1.60 o 
  -2   3   0      425.61      437.44      4.50 o 
  -1   3   0     6165.94     6461.69     49.64 o 
   0   3   0       19.31       19.26      0.79 o 
   1   3   0      494.30      507.32      4.91 o 
   2   3   0      144.85      165.70      2.48 o 
   3   3   0       42.35       39.35      1.68 o 
   4   3   0       17.47       12.96      1.33 o 
   5   3   0       21.52       21.31      2.16 o 
   6   3   0        9.05       13.12      2.62 o 
  -6   4   0        2.68        3.39      2.06 o 
  -5   4   0        2.13        2.02      1.25 o 
  -4   4   0       31.92       32.38      2.19 o 
  -3   4   0      130.09      149.28      2.31 o 
  -2   4   0     1335.56     1413.47     12.80 o 
  -1   4   0      522.41      556.77      6.66 o 
   0   4   0      196.36      204.40      3.62 o 
   1   4   0      154.79      139.26      1.91 o 
   2   4   0       30.77       28.84      1.26 o 
   3   4   0      221.11      208.09      3.70 o 
   4   4   0       14.42        9.09      1.21 o 
   5   4   0        6.74        6.75      1.60 o 
   6   4   0        8.51        7.87      2.55 o 
  -5   5   0        1.75        2.66      1.55 o 
  -4   5   0       10.07        9.11      1.83 o 
  -3   5   0       67.20       57.65      1.89 o 
  -2   5   0     1042.44      994.85      9.86 o 
  -1   5   0      465.79      469.39      6.31 o 
   0   5   0        8.35        9.17      0.42 o 
   1   5   0       38.12       50.25      0.99 o 
   2   5   0      106.85       86.35      1.81 o 
   3   5   0        1.99        7.28      1.01 o 
   4   5   0      145.93      151.26      3.57 o 
   5   5   0       10.51       13.07      2.47 o 
  -5   6   0        0.49       -0.64      1.39 o 
  -4   6   0       17.25       22.47      2.04 o 
  -3   6   0       36.76       36.67      1.83 o 
  -2   6   0      132.16      138.85      2.59 o 
  -1   6   0       35.41       29.84      1.84 o 
   0   6   0      395.18      396.51      4.71 o 
   1   6   0      137.79      136.51      2.43 o 
   2   6   0       36.62       41.13      1.50 o 
   3   6   0        2.06        2.71      0.86 o 
   4   6   0       37.66       33.19      2.60 o 
   5   6   0       22.30       18.31      2.68 o 
  -5   7   0        0.17       -0.43      1.55 o 
  -4   7   0       16.17       14.89      1.74 o 
  -3   7   0      771.15      747.37      9.65 o 
  -2   7   0       99.45      105.33      2.07 o 
  -1   7   0        7.95       13.97      1.05 o 
   0   7   0        5.83        7.90      0.69 o 
   1   7   0      269.07      274.91      6.20 o 
   2   7   0       12.97       17.22      1.05 o 
   3   7   0      219.40      210.78      4.37 o 
   4   7   0       10.88        9.37      1.79 o 
   5   7   0       13.30       10.17      2.82 o 
  -4   8   0        8.31        4.37      1.45 o 
  -3   8   0       30.83       34.35      1.99 o 
  -2   8   0       18.93       15.58      1.05 o 
  -1   8   0       91.99       87.03      1.94 o 
   0   8   0        0.00       -0.41      0.55 o 
   1   8   0        0.35        0.72      0.68 o 
   2   8   0        5.12        9.12      1.68 o 
   3   8   0       45.71       37.35      2.47 o 
   4   8   0       17.25       13.66      2.63 o 
  -4   9   0       32.08       29.21      2.69 o 
  -3   9   0       37.94       36.85      2.06 o 
  -2   9   0       66.51       61.70      2.13 o 
  -1   9   0        9.54        9.26      0.71 o 
   0   9   0        0.19        0.79      0.71 o 
   1   9   0       60.25       73.33      2.50 o 
   2   9   0       82.19       88.93      4.74 o 
   3   9   0       42.98       29.70      2.68 o 
   4   9   0        0.76        0.81      2.21 o 
  -3  10   0       10.92       10.51      1.46 o 
  -2  10   0        8.50        7.90      0.93 o 
  -1  10   0       34.00       31.94      1.10 o 
   0  10   0        9.05        7.42      1.02 o 
   1  10   0       13.26       11.12      1.57 o 
   2  10   0       52.93       59.53      3.35 o 
   3  10   0        0.00       -0.18      1.54 o 
  -3  11   0        3.06        0.00      1.52 o 
  -2  11   0        2.50        0.01      2.38 o 
  -1  11   0        5.71        5.29      1.35 o 
   0  11   0       64.45       72.41      2.77 o 
   1  11   0       24.23       22.13      2.83 o 
   2  11   0        0.87        0.55      2.15 o 
   3  11   0        0.88       -0.14      2.89 o 
  -2  12   0        0.26        1.58      1.44 o 
  -1  12   0        3.88        2.49      2.33 o 
   0  12   0       23.63       27.57      2.69 o 
   1  12   0       11.23       11.83      1.99 o 
   2  12   0        0.03        1.92      1.82 o 
  -2 -12   1        0.35        3.11      2.03 o 
  -1 -12   1       56.02       61.18      3.62 o 
   0 -12   1       22.52       24.21      2.69 o 
   1 -12   1        0.00       -0.08      1.48 o 
   2 -12   1        4.41        3.61      1.67 o 
  -3 -11   1       12.16       10.02      2.53 o 
  -2 -11   1       10.58        9.44      2.17 o 
  -1 -11   1        2.09        1.98      1.48 o 
   0 -11   1       14.91       13.88      1.70 o 
   1 -11   1       12.35       11.19      2.80 o 
   2 -11   1        3.25        0.91      1.68 o 
   3 -11   1        0.07       -1.57      1.57 o 
  -3 -10   1        6.92        5.98      2.09 o 
  -2 -10   1        5.07        2.60      1.79 o 
  -1 -10   1        2.65        2.02      1.39 o 
   0 -10   1        3.77        4.80      1.07 o 
   1 -10   1        2.42        2.02      0.92 o 
   2 -10   1       43.20       43.45      2.08 o 
   3 -10   1        7.26        5.35      1.41 o 
  -4  -9   1        2.54       -0.36      1.97 o 
  -3  -9   1        5.42        4.52      1.94 o 
  -2  -9   1        4.30        2.06      1.53 o 
  -1  -9   1       14.24       13.73      1.46 o 
   0  -9   1       41.46       39.45      1.66 o 
   1  -9   1        6.56        7.13      0.83 o 
   2  -9   1       72.77       64.61      1.97 o 
   3  -9   1       67.58       61.27      2.57 o 
   4  -9   1       23.09       15.81      1.89 o 
  -4  -8   1        0.51        0.00      1.57 o 
  -3  -8   1        9.81       14.88      1.80 o 
  -2  -8   1        0.51       -0.99      0.99 o 
  -1  -8   1       42.15       50.62      1.93 o 
   0  -8   1       30.93       27.70      1.14 o 
   1  -8   1       25.37       26.93      1.27 o 
   2  -8   1        6.46       10.83      1.07 o 
   3  -8   1       37.45       40.95      2.17 o 
   4  -8   1        0.01       -1.17      1.17 o 
  -5  -7   1        2.30        0.58      1.85 o 
  -4  -7   1       62.77       51.10      3.17 o 
  -3  -7   1        9.62       10.53      1.29 o 
  -2  -7   1       12.60       10.61      0.95 o 
  -1  -7   1        5.95        6.48      0.82 o 
   0  -7   1      157.02      162.89      2.42 o 
   1  -7   1        0.00       -0.07      0.71 o 
   2  -7   1      122.25      123.38      2.30 o 
   3  -7   1      145.14      121.78      3.00 o 
   4  -7   1        0.70        0.19      1.17 o 
   5  -7   1        0.41        1.01      1.56 o 
  -5  -6   1        0.58        2.15      1.90 o 
  -4  -6   1        3.24        3.30      1.35 o 
  -3  -6   1        7.47       12.00      1.15 o 
  -2  -6   1      375.37      373.90      4.96 o 
  -1  -6   1       45.60       51.95      1.51 o 
   0  -6   1       21.66       16.23      0.77 o 
   1  -6   1       48.79       45.22      1.25 o 
   2  -6   1      159.45      169.45      2.73 o 
   3  -6   1       36.44       36.98      1.82 o 
   4  -6   1        2.55        2.41      1.40 o 
   5  -6   1        0.58       -1.45      1.46 o 
  -5  -5   1       14.13       13.32      2.29 o 
  -4  -5   1       52.27       47.45      2.82 o 
  -3  -5   1       11.18        5.45      1.02 o 
  -2  -5   1       14.44       17.30      1.03 o 
  -1  -5   1      520.10      527.21      5.26 o 
   0  -5   1       65.78       69.63      1.10 o 
   1  -5   1       21.76       28.83      0.80 o 
   2  -5   1      455.85      505.30      7.13 o 
   3  -5   1       95.52       95.24      2.27 o 
   4  -5   1      186.40      178.80      4.09 o 
   5  -5   1        1.95        5.20      1.68 o 
  -5  -4   1       20.36       20.50      2.12 o 
  -4  -4   1        2.18        0.59      1.30 o 
  -3  -4   1       61.94       61.58      2.01 o 
  -2  -4   1       24.52       34.75      1.27 o 
  -1  -4   1       41.71       27.29      1.05 o 
   0  -4   1      127.14      134.57      1.74 o 
   1  -4   1      408.11      431.17      4.39 o 
   2  -4   1      263.76      261.67      3.31 o 
   3  -4   1       97.60       84.82      1.74 o 
   4  -4   1        2.04        2.26      1.12 o 
   5  -4   1       15.86       19.43      1.94 o 
   6  -4   1        0.92        2.52      1.97 o 
  -6  -3   1        2.17        2.55      2.06 o 
  -5  -3   1        2.00        2.33      1.55 o 
  -4  -3   1       41.70       38.70      2.22 o 
  -3  -3   1       52.81       55.06      1.85 o 
  -2  -3   1      476.64      477.52      5.67 o 
  -1  -3   1      869.28      777.86      6.88 o 
   0  -3   1       22.71       25.38      0.67 o 
   1  -3   1      189.89      187.63      2.28 o 
   2  -3   1      389.12      392.58      4.00 o 
   3  -3   1       42.96       47.08      1.56 o 
   4  -3   1       12.64       13.03      1.17 o 
   5  -3   1        1.67        0.66      1.61 o 
   6  -3   1        0.35       -0.25      1.72 o 
  -6  -2   1        2.30        6.03      2.11 o 
  -5  -2   1       10.40        7.04      1.65 o 
  -4  -2   1        0.08        1.49      1.61 o 
  -3  -2   1      174.96      207.86      4.11 o 
  -2  -2   1       61.46       85.57      1.69 o 
  -1  -2   1      176.18      138.45      1.66 o 
   0  -2   1      962.79      914.80      7.23 o 
   1  -2   1    11183.02    11884.74     85.44 o 
   2  -2   1      276.58      244.62      3.14 o 
   3  -2   1      263.29      274.70      4.24 o 
   4  -2   1        3.01        3.97      1.06 o 
   5  -2   1        4.30        1.12      1.67 o 
   6  -2   1       13.12       10.09      2.46 o 
  -6  -1   1       16.39       25.22      3.24 o 
  -5  -1   1        6.15        5.01      1.95 o 
  -4  -1   1       58.41       63.29      3.40 o 
  -3  -1   1       52.31       48.46      2.84 o 
  -2  -1   1      252.44      292.70      3.90 o 
  -1  -1   1     1452.27     1172.81     10.44 o 
   1  -1   1     1489.06     1358.36     10.84 o 
   2  -1   1      607.09      551.62      6.23 o 
   3  -1   1       31.92       29.55      1.50 o 
   4  -1   1        0.31        0.33      0.97 o 
   5  -1   1        3.75        1.27      1.35 o 
   6  -1   1        0.12       -1.43      1.76 o 
  -6   0   1        2.37        3.79      1.99 o 
  -5   0   1        1.81        1.72      1.18 o 
  -4   0   1        0.38       -0.18      1.31 o 
  -3   0   1     1386.91     1433.33     16.22 o 
  -2   0   1      244.53      236.95      2.86 o 
  -1   0   1     3430.36     3150.77     24.51 o 
   0   0   1        0.04       -0.04      0.04 o 
   1   0   1       24.20       22.31      0.65 o 
   2   0   1      455.06      461.77      5.80 o 
   3   0   1      107.00       97.82      2.63 o 
   4   0   1       73.09       69.79      2.89 o 
   5   0   1        8.69       11.23      1.64 o 
   6   0   1       31.58       34.54      4.04 o 
  -6   1   1        8.31        7.08      3.12 o 
  -5   1   1       55.43       56.73      2.79 o 
  -4   1   1        0.18        0.52      0.90 o 
  -3   1   1        8.56        4.28      0.83 o 
  -2   1   1      198.57      221.79      2.58 o 
  -1   1   1     2763.79     2722.65     18.93 o 
   1   1   1        9.25       15.17      0.59 o 
   2   1   1       72.29       72.75      1.76 o 
   3   1   1      193.47      199.28      3.90 o 
   4   1   1        5.44        4.76      1.22 o 
   5   1   1       24.25       20.91      2.07 o 
   6   1   1        0.07        1.49      1.85 o 
  -6   2   1        0.15       -1.64      1.64 o 
  -5   2   1        3.44        3.65      1.40 o 
  -4   2   1      158.03      172.56      3.40 o 
  -3   2   1       15.69       20.06      1.42 o 
  -2   2   1        8.59        3.75      0.51 o 
  -1   2   1      746.58      808.50      5.73 o 
   0   2   1      136.51      114.93      1.79 o 
   1   2   1    16122.43    17235.37    193.63 o 
   2   2   1        9.82       13.73      1.06 o 
   3   2   1        2.38        1.76      0.90 o 
   4   2   1       85.06       89.88      3.29 o 
   5   2   1        0.00        0.78      1.32 o 
   6   2   1        6.29        5.72      1.98 o 
  -6   3   1        0.11       -0.43      1.90 o 
  -5   3   1        5.73        4.33      1.48 o 
  -4   3   1        0.34       -0.30      0.80 o 
  -3   3   1       81.46       89.18      2.11 o 
  -2   3   1      377.46      362.34      3.55 o 
  -1   3   1     2538.67     2560.87     19.15 o 
   0   3   1     1403.74     1411.40     17.35 o 
   1   3   1        0.09        0.90      0.42 o 
   2   3   1      112.81       96.53      1.92 o 
   3   3   1       15.67       16.60      1.25 o 
   4   3   1       53.60       60.80      2.43 o 
   5   3   1       39.53       38.53      2.66 o 
   6   3   1        0.00        3.02      2.12 o 
  -5   4   1        0.72        0.70      1.30 o 
  -4   4   1        7.21        6.03      1.59 o 
  -3   4   1       61.64       68.19      1.54 o 
  -2   4   1      723.45      774.68      7.11 o 
  -1   4   1      317.69      345.91      4.46 o 
   0   4   1       64.07       47.00      1.30 o 
   1   4   1       32.88       21.87      0.84 o 
   2   4   1       24.93       25.29      1.17 o 
   3   4   1       22.72       25.22      1.51 o 
   4   4   1        3.61        2.53      1.12 o 
   5   4   1        6.46        5.34      1.81 o 
   6   4   1        2.27        2.25      1.76 o 
  -5   5   1       18.34       18.97      2.24 o 
  -4   5   1        1.00        0.65      1.15 o 
  -3   5   1       53.13       55.71      1.85 o 
  -2   5   1     1837.76     1903.55     15.41 o 
  -1   5   1      469.93      485.40      5.50 o 
   0   5   1      348.73      354.51      5.76 o 
   1   5   1      274.87      265.73      3.71 o 
   2   5   1      172.29      163.64      2.71 o 
   3   5   1        3.15        7.53      1.03 o 
   4   5   1       97.54       95.37      2.99 o 
   5   5   1        0.51        1.30      1.52 o 
  -5   6   1        4.51        2.02      1.55 o 
  -4   6   1       16.44       17.31      1.89 o 
  -3   6   1      134.33      142.47      2.70 o 
  -2   6   1      372.16      374.03      4.16 o 
  -1   6   1       22.93       32.09      1.11 o 
   0   6   1      185.39      179.78      3.55 o 
   1   6   1        3.22        3.60      0.64 o 
   2   6   1        8.24       11.11      0.95 o 
   3   6   1       15.77       23.22      1.60 o 
   4   6   1       18.52       17.24      2.61 o 
   5   6   1        0.66       -0.39      2.06 o 
  -5   7   1        1.59        2.31      1.70 o 
  -4   7   1        2.12        0.45      1.17 o 
  -3   7   1        8.52        7.97      1.25 o 
  -2   7   1      276.19      276.73      3.32 o 
  -1   7   1       16.24       12.27      0.77 o 
   0   7   1       41.45       42.79      1.00 o 
   1   7   1       29.42       35.38      1.74 o 
   2   7   1      141.86      156.69      2.81 o 
   3   7   1       81.71       75.00      2.92 o 
   4   7   1        3.16        1.05      1.53 o 
   5   7   1        7.65       10.28      2.39 o 
  -4   8   1       89.09       86.60      5.74 o 
  -3   8   1       35.98       36.80      2.04 o 
  -2   8   1      104.02       95.19      2.09 o 
  -1   8   1       32.80       39.81      6.06 o 
   0   8   1      236.13      228.48      3.27 o 
   1   8   1       69.02       79.70      2.40 o 
   2   8   1        0.03        1.10      1.09 o 
   3   8   1        3.97        8.40      1.58 o 
   4   8   1        3.64        4.09      3.04 o 
   5   8   1        9.27        8.40      2.47 o 
  -4   9   1        0.63        0.05      1.23 o 
  -3   9   1        0.14        0.03      1.03 o 
  -2   9   1       26.32       27.89      1.37 o 
  -1   9   1        4.56        1.40      3.89 o 
   0   9   1        8.91        8.93      0.90 o 
   1   9   1       57.08       52.25      2.57 o 
   2   9   1        5.94        4.96      1.50 o 
   3   9   1       10.15       13.28      2.08 o 
   4   9   1       13.18       12.16      3.00 o 
  -3  10   1       21.85       25.38      2.06 o 
  -2  10   1       11.93        9.06      1.02 o 
   0  10   1        0.20       -0.83      0.86 o 
   1  10   1        1.94        5.02      1.32 o 
   2  10   1        8.71        5.42      1.62 o 
   3  10   1        2.54        1.51      1.65 o 
   4  10   1        0.09        0.67      2.21 o 
  -3  11   1        0.00       -1.43      1.43 o 
  -2  11   1       16.27       17.82      2.29 o 
  -1  11   1       29.75       29.39      1.46 o 
   0  11   1        2.81        4.53      1.07 o 
   1  11   1        0.74        0.87      1.63 o 
   2  11   1       13.60       13.48      2.24 o 
   3  11   1        0.38        0.04      1.65 o 
  -2  12   1        1.85        0.40      1.28 o 
  -1  12   1       11.98       11.89      1.47 o 
   0  12   1        6.87        8.26      2.10 o 
   1  12   1        2.58        3.73      1.49 o 
   2  12   1       15.72       16.69      2.26 o 
  -1 -12   2        4.60        5.50      1.85 o 
   0 -12   2        4.47        3.66      1.89 o 
   1 -12   2        0.00        0.06      1.72 o 
   2 -12   2        0.54        4.49      1.86 o 
  -3 -11   2        7.38       10.25      2.69 o 
  -2 -11   2       22.01       22.99      5.56 o 
  -1 -11   2        1.38       -0.16      2.05 o 
   0 -11   2        3.52        2.97      1.41 o 
   1 -11   2       93.63       90.36      3.23 o 
   2 -11   2        3.36        1.56      1.73 o 
   3 -11   2        1.62        1.03      3.43 o 
  -3 -10   2        2.58       -0.45      1.85 o 
  -2 -10   2       24.11       32.77      3.13 o 
  -1 -10   2        4.31        0.93      1.44 o 
   0 -10   2       32.30       41.32      2.57 o 
   1 -10   2        0.23        0.05      0.94 o 
   2 -10   2        3.32        2.78      1.20 o 
   3 -10   2        6.78        7.06      1.61 o 
  -4  -9   2       10.85       15.69      3.07 o 
  -3  -9   2        4.68       -0.28      2.10 o 
  -2  -9   2       56.68       60.99      3.86 o 
  -1  -9   2       37.23       39.69      2.81 o 
   0  -9   2      188.93      196.98      3.82 o 
   1  -9   2      108.36      108.65      2.38 o 
   2  -9   2        5.41        3.61      1.00 o 
   3  -9   2        1.18        2.03      1.29 o 
   4  -9   2        0.03       -1.67      1.67 o 
  -4  -8   2        4.02        6.09      1.97 o 
  -3  -8   2       14.81       14.58      1.87 o 
  -2  -8   2       37.79       34.95      2.26 o 
  -1  -8   2       51.86       51.04      1.86 o 
   0  -8   2       95.57       88.55      1.97 o 
   1  -8   2        0.16        0.62      0.71 o 
   2  -8   2       52.81       58.27      2.23 o 
   3  -8   2        1.14        1.11      1.13 o 
   4  -8   2       11.09       12.32      1.77 o 
  -5  -7   2        1.44        3.25      1.94 o 
  -4  -7   2        0.25       -1.32      1.66 o 
  -3  -7   2       70.46       72.76      3.47 o 
  -2  -7   2       79.72       81.28      1.98 o 
  -1  -7   2      179.17      194.89      3.29 o 
   0  -7   2       28.75       38.15      2.08 o 
   1  -7   2       49.48       49.48      1.45 o 
   2  -7   2       13.97       16.45      1.13 o 
   3  -7   2       89.01       85.19      2.59 o 
   4  -7   2        0.86       -0.43      1.21 o 
   5  -7   2        0.33       -0.24      1.56 o 
  -5  -6   2       45.24       49.01      5.84 o 
  -4  -6   2       20.03       25.71      2.04 o 
  -3  -6   2       59.61       62.36      2.45 o 
  -2  -6   2        3.45        3.18      0.74 o 
  -1  -6   2       37.43       43.10      1.13 o 
   0  -6   2       23.94       23.67      0.88 o 
   1  -6   2       64.67       52.10      1.37 o 
   2  -6   2        8.36        6.78      0.70 o 
   3  -6   2        5.75        5.11      0.94 o 
   4  -6   2       39.22       36.75      2.36 o 
   5  -6   2       14.27       13.97      2.42 o 
  -5  -5   2       12.39       14.64      2.33 o 
  -4  -5   2        0.13       -1.04      1.04 o 
  -3  -5   2       99.97      102.00      2.69 o 
  -2  -5   2       43.66       48.05      1.80 o 
  -1  -5   2      159.83      167.25      2.36 o 
   0  -5   2      192.28      196.60      2.66 o 
   1  -5   2      203.43      238.97      2.97 o 
   2  -5   2       12.76       15.11      0.90 o 
   3  -5   2        6.41        5.52      0.92 o 
   4  -5   2       21.20       22.51      1.86 o 
   5  -5   2        0.02       -0.35      1.37 o 
  -5  -4   2       10.66        7.25      2.07 o 
  -4  -4   2      127.50      122.27      3.75 o 
  -3  -4   2      104.33      108.80      3.03 o 
  -2  -4   2      168.44      182.40      2.51 o 
  -1  -4   2      367.87      299.62      3.54 o 
   0  -4   2      622.58      629.14      6.22 o 
   1  -4   2      382.81      378.49      4.90 o 
   2  -4   2       17.35       16.96      0.99 o 
   3  -4   2      215.15      215.85      3.54 o 
   4  -4   2      277.06      264.09      5.13 o 
   5  -4   2        4.96        2.10      1.26 o 
   6  -4   2        0.71        0.27      1.81 o 
  -6  -3   2        1.79        2.65      2.12 o 
  -5  -3   2        0.08        0.20      1.35 o 
  -4  -3   2        6.81        7.51      1.49 o 
  -3  -3   2      123.74      123.55      3.26 o 
  -2  -3   2       12.76        7.97      0.80 o 
  -1  -3   2      209.36      156.73      2.04 o 
   0  -3   2      357.49      314.54      2.85 o 
   1  -3   2        3.46        6.51      0.32 o 
   2  -3   2       15.40       13.72      0.69 o 
   3  -3   2      113.75      114.73      2.10 o 
   4  -3   2       15.31       17.49      1.27 o 
   5  -3   2       32.23       30.15      2.26 o 
   6  -3   2        1.66        1.42      1.69 o 
  -6  -2   2       21.23       22.68      2.75 o 
  -5  -2   2      104.76      105.90      4.21 o 
  -4  -2   2        1.36        0.10      1.14 o 
  -3  -2   2      238.29      245.43      4.60 o 
  -2  -2   2     1260.98     1199.73     13.48 o 
  -1  -2   2        0.01        0.02      0.35 o 
   0  -2   2     3206.63     2988.06     24.13 o 
   1  -2   2       56.55       67.93      1.01 o 
   2  -2   2       67.45       56.74      1.46 o 
   3  -2   2      171.44      158.23      2.83 o 
   4  -2   2        0.02       -0.03      0.86 o 
   5  -2   2       37.98       39.01      2.80 o 
   6  -2   2        3.75        4.18      1.77 o 
  -6  -1   2        7.91        1.61      2.16 o 
  -5  -1   2       21.85       22.41      2.62 o 
  -4  -1   2       79.84       81.76      3.14 o 
  -3  -1   2      175.42      167.13      3.53 o 
  -2  -1   2      192.02      167.06      2.67 o 
  -1  -1   2      680.52      572.18      5.18 o 
   0  -1   2     2913.23     2796.48     21.64 o 
   1  -1   2        1.15       -0.27      0.36 o 
   2  -1   2      100.23       86.43      1.88 o 
   3  -1   2      565.32      548.75      7.19 o 
   4  -1   2       62.30       69.52      2.82 o 
   5  -1   2        0.08        1.11      1.37 o 
   6  -1   2        1.51        1.84      1.85 o 
  -6   0   2       33.38       34.66      3.66 o 
  -5   0   2       34.21       33.29      2.96 o 
  -4   0   2       30.61       29.52      1.85 o 
  -3   0   2       55.08       62.08      1.82 o 
  -2   0   2      661.05      616.96      6.48 o 
  -1   0   2      218.77      209.40      2.09 o 
   1   0   2      109.84      117.00      1.60 o 
   2   0   2       22.75       17.58      0.96 o 
   3   0   2       52.09       42.59      1.96 o 
   4   0   2        0.18       -0.32      0.97 o 
   5   0   2        2.39        0.83      1.23 o 
   6   0   2        3.32        5.71      2.20 o 
  -6   1   2        5.79        2.40      2.90 o 
  -5   1   2        5.70        4.97      1.40 o 
  -4   1   2        5.72        4.66      1.03 o 
  -3   1   2       44.13       51.65      1.68 o 
  -2   1   2      722.12      749.19      7.17 o 
  -1   1   2     1406.42     1357.44     10.02 o 
   0   1   2     3652.49     3591.18     30.40 o 
   1   1   2     4091.71     4088.48     38.92 o 
   2   1   2     1263.04     1292.02     14.26 o 
   3   1   2        1.72        1.86      0.96 o 
   4   1   2       20.10       25.76      2.18 o 
   5   1   2        6.13        6.13      1.88 o 
   6   1   2        0.65        1.76      1.86 o 
  -6   2   2        2.11        2.05      1.97 o 
  -5   2   2        2.91        1.35      1.37 o 
  -4   2   2        0.77        2.45      0.92 o 
  -3   2   2        9.38        7.76      0.90 o 
  -2   2   2      406.53      382.58      4.08 o 
  -1   2   2       37.06       42.48      0.59 o 
   0   2   2        1.40        1.14      0.20 o 
   1   2   2     6773.80     7055.85     62.78 o 
   2   2   2       13.06        4.01      0.80 o 
   3   2   2      128.27      125.57      3.31 o 
   4   2   2       12.90       10.05      1.51 o 
   5   2   2       35.77       34.13      2.57 o 
   6   2   2        0.01       -0.08      1.65 o 
  -6   3   2        0.02        0.36      2.15 o 
  -5   3   2        0.12        1.06      1.31 o 
  -4   3   2       31.91       32.70      1.85 o 
  -3   3   2       10.27       12.30      0.96 o 
  -2   3   2      686.50      721.46      6.09 o 
  -1   3   2     2894.55     3069.04     26.25 o 
   0   3   2       27.95       32.28      1.04 o 
   1   3   2     4402.36     4308.28     36.68 o 
   2   3   2       42.56       55.45      1.59 o 
   3   3   2        2.88        3.45      1.59 o 
   4   3   2       30.37       38.97      2.34 o 
   5   3   2       47.06       52.08      3.00 o 
   6   3   2        0.26        0.48      1.78 o 
  -5   4   2        0.81        1.07      1.37 o 
  -4   4   2       21.45       23.88      1.83 o 
  -3   4   2       11.67       14.84      0.99 o 
  -2   4   2      271.83      259.81      2.85 o 
  -1   4   2       15.50       22.35      0.97 o 
   0   4   2      401.34      324.75      5.19 o 
   1   4   2       98.75       80.65      1.17 o 
   2   4   2       85.06       83.92      1.98 o 
   3   4   2       32.25       34.70      1.76 o 
   4   4   2       30.71       31.90      1.93 o 
   5   4   2        0.57       -0.20      1.28 o 
   6   4   2        1.41        2.78      1.99 o 
  -5   5   2       19.77       16.16      2.89 o 
  -4   5   2       80.49       87.90      3.88 o 
  -3   5   2       46.64       44.51      1.70 o 
  -2   5   2     1005.03     1036.75      8.89 o 
  -1   5   2      503.93      495.66      6.55 o 
   0   5   2        9.27        5.56      0.65 o 
   1   5   2        1.20        1.04      0.53 o 
   2   5   2      141.57      153.46      2.60 o 
   3   5   2       10.55       13.91      1.31 o 
   4   5   2        4.49        3.07      1.19 o 
   5   5   2        2.34        0.64      1.79 o 
  -5   6   2        3.08        2.69      1.63 o 
  -4   6   2       38.33       38.08      3.19 o 
  -3   6   2      492.01      471.04      6.19 o 
  -2   6   2       14.63       12.36      0.73 o 
  -1   6   2      354.14      382.36      5.36 o 
   0   6   2      105.73       96.29      2.29 o 
   1   6   2       84.98       79.77      1.85 o 
   2   6   2       26.33       34.81      2.02 o 
   3   6   2       16.91       12.22      1.46 o 
   4   6   2        1.95        6.09      1.37 o 
   5   6   2        0.95        0.30      1.77 o 
  -5   7   2        0.29       -0.85      1.52 o 
  -4   7   2       22.98       25.86      2.24 o 
  -3   7   2       17.65       16.64      1.60 o 
  -2   7   2        9.62        8.67      0.66 o 
  -1   7   2       53.87       75.59      4.28 o 
   0   7   2       38.79       44.58      1.67 o 
   1   7   2       12.01       10.56      0.79 o 
   2   7   2       19.90       25.72      1.35 o 
   3   7   2       65.32       65.92      3.39 o 
   4   7   2       24.56       37.34      2.61 o 
   5   7   2        2.74        3.39      2.16 o 
  -4   8   2       52.87       40.50      3.71 o 
  -3   8   2      270.17      263.75      5.60 o 
  -2   8   2        8.08        9.90      0.77 o 
  -1   8   2        0.01        3.26      3.11 o 
   0   8   2        4.66        6.89      0.60 o 
   1   8   2        2.06        3.97      1.24 o 
   2   8   2       35.38       41.24      2.18 o 
   3   8   2       10.91        5.12      1.55 o 
   4   8   2        4.51        2.45      1.63 o 
   5   8   2        0.05        0.90      1.83 o 
  -4   9   2        1.76        2.09      1.46 o 
  -3   9   2        7.58        3.88      1.21 o 
  -2   9   2       74.05       73.92      1.53 o 
  -1   9   2       16.65       17.72      5.13 o 
   0   9   2       10.57        8.67      0.81 o 
   1   9   2        9.85        5.77      2.13 o 
   2   9   2       45.52       53.35      3.89 o 
   3   9   2       20.89       31.18      4.29 o 
   4   9   2        7.76       14.86      2.82 o 
  -3  10   2        0.70        0.09      1.55 o 
  -2  10   2        1.93        2.18      1.14 o 
  -1  10   2       41.52       42.76      7.15 o 
   0  10   2       19.18       20.67      1.30 o 
   1  10   2       22.17       26.42      2.34 o 
   2  10   2      101.23      108.70      4.58 o 
   3  10   2       22.76       18.85      2.75 o 
   4  10   2        6.00        1.15      2.27 o 
  -3  11   2        0.02        2.07      2.06 o 
  -2  11   2        3.59        4.92      0.85 o 
  -1  11   2        1.80       -2.18      3.42 o 
   0  11   2        1.00        2.60      1.10 o 
   1  11   2       66.21       70.53      3.52 o 
   2  11   2       12.86        7.95      1.89 o 
   3  11   2        6.58        5.90      3.23 o 
  -2  12   2        6.60        5.71      2.61 o 
  -1  12   2       20.19       24.72      1.44 o 
   0  12   2       14.45       16.98      3.11 o 
   1  12   2       16.46       12.17      1.74 o 
   2  12   2       22.38       23.02      2.65 o 
  -1 -12   3        2.60        1.53      1.78 o 
   0 -12   3        0.01       -0.13      1.46 o 
   1 -12   3        0.01       -1.69      1.69 o 
  -2 -11   3       11.04       12.20      2.48 o 
  -1 -11   3       42.07       48.17      3.47 o 
   0 -11   3       46.51       55.15      3.65 o 
   1 -11   3        2.89        3.79      2.00 o 
   2 -11   3        0.26       -1.30      1.30 o 
   3 -11   3        2.32        2.48      2.12 o 
  -3 -10   3        0.31       -0.30      2.06 o 
  -2 -10   3       14.87       12.92      2.33 o 
  -1 -10   3        1.80        2.61      1.67 o 
   0 -10   3       34.20       33.43      2.50 o 
   1 -10   3       68.60       74.64      2.89 o 
   2 -10   3        9.62       10.86      1.58 o 
   3 -10   3        0.10        0.45      1.39 o 
  -4  -9   3        0.10        0.89      2.32 o 
  -3  -9   3       12.89       10.86      2.90 o 
  -2  -9   3       76.99       74.39      5.81 o 
  -1  -9   3       21.16       23.20      2.33 o 
   0  -9   3        0.13       -1.03      1.03 o 
   1  -9   3       98.70       92.31      2.65 o 
   2  -9   3       24.83       20.41      1.76 o 
   3  -9   3       14.24       12.29      1.72 o 
   4  -9   3        0.25       -1.34      1.34 o 
  -4  -8   3        4.23        6.42      2.12 o 
  -3  -8   3        2.35        2.39      1.64 o 
  -2  -8   3       44.21       42.67      2.51 o 
  -1  -8   3        4.80        3.63      1.03 o 
   0  -8   3       15.94       13.45      1.25 o 
   1  -8   3        2.50        2.19      0.88 o 
   2  -8   3        1.09        1.43      1.02 o 
   3  -8   3       21.04       17.48      1.75 o 
   4  -8   3        2.37        1.95      1.40 o 
  -5  -7   3       12.55       26.87      3.13 o 
  -4  -7   3        0.21       -1.09      1.56 o 
  -3  -7   3      195.06      193.11      5.95 o 
  -2  -7   3       16.74       20.67      1.56 o 
  -1  -7   3       15.95       22.27      1.36 o 
   0  -7   3      196.23      199.16      3.23 o 
   1  -7   3      107.88      115.30      2.17 o 
   2  -7   3       11.71       15.56      1.39 o 
   3  -7   3        3.97        0.43      1.10 o 
   4  -7   3        0.88       -1.12      1.13 o 
   5  -7   3        0.94        0.82      1.59 o 
  -5  -6   3        5.86        4.40      2.09 o 
  -4  -6   3       19.84       16.07      2.07 o 
  -3  -6   3       12.82        9.32      1.46 o 
  -2  -6   3       29.91       29.46      1.46 o 
  -1  -6   3       18.50       20.14      0.96 o 
   0  -6   3      178.95      166.44      2.44 o 
   1  -6   3      508.38      513.64     10.01 o 
   2  -6   3        1.46        2.02      0.65 o 
   3  -6   3       66.66       65.76      2.13 o 
   4  -6   3       12.20       11.79      1.63 o 
   5  -6   3       27.65       28.20      2.63 o 
  -5  -5   3       12.97        7.25      1.87 o 
  -4  -5   3       48.71       49.23      2.99 o 
  -3  -5   3      156.40      143.23      3.23 o 
  -2  -5   3      170.49      172.10      3.00 o 
  -1  -5   3      246.21      259.94      3.58 o 
   0  -5   3      318.13      297.21      3.53 o 
   1  -5   3      294.57      281.16      4.12 o 
   2  -5   3        3.50        5.85      0.79 o 
   3  -5   3        9.09        9.37      0.90 o 
   4  -5   3       58.54       54.76      2.59 o 
   5  -5   3        0.00       -0.23      1.32 o 
  -5  -4   3        0.42        1.73      1.37 o 
  -4  -4   3      119.50      120.89      3.11 o 
  -3  -4   3        0.30       -0.48      0.82 o 
  -2  -4   3       19.17       18.47      1.06 o 
  -1  -4   3      381.18      335.31      4.22 o 
   0  -4   3      306.42      326.90      3.31 o 
   1  -4   3       47.44       45.72      1.20 o 
   2  -4   3        0.03       -0.43      0.43 o 
   3  -4   3       58.66       60.83      1.61 o 
   4  -4   3        7.12        8.87      1.38 o 
   5  -4   3        7.03        9.22      1.70 o 
   6  -4   3       10.30       14.41      2.75 o 
  -5  -3   3        6.28       10.08      1.83 o 
  -4  -3   3        2.06        1.42      0.96 o 
  -3  -3   3        0.15       -0.36      0.72 o 
  -2  -3   3      592.45      567.34      7.53 o 
  -1  -3   3       38.22       24.74      1.14 o 
   0  -3   3      344.15      285.22      2.91 o 
   1  -3   3      218.91      228.07      2.67 o 
   2  -3   3        5.06        4.22      0.63 o 
   3  -3   3       17.16       17.84      1.09 o 
   4  -3   3        1.43        0.43      0.77 o 
   5  -3   3       84.72       90.31      4.12 o 
   6  -3   3        1.42        2.75      2.15 o 
  -6  -2   3        4.29        3.23      1.74 o 
  -5  -2   3        7.33        5.52      1.72 o 
  -4  -2   3       13.85       11.62      1.74 o 
  -3  -2   3       26.78       21.04      1.66 o 
  -2  -2   3      137.15      128.48      2.27 o 
  -1  -2   3      267.78      269.37      2.87 o 
   0  -2   3     1983.93     1834.97     15.16 o 
   1  -2   3      178.85      187.92      2.24 o 
   2  -2   3       32.17       29.44      1.08 o 
   3  -2   3       44.85       46.42      1.73 o 
   4  -2   3       53.90       58.15      2.40 o 
   5  -2   3       85.45       91.73      4.12 o 
   6  -2   3        0.87        3.15      1.78 o 
  -6  -1   3        0.27       -0.95      2.24 o 
  -5  -1   3        6.63        5.88      1.68 o 
  -4  -1   3        2.66        3.71      0.98 o 
  -3  -1   3        3.52        3.88      1.06 o 
  -2  -1   3      240.88      261.82      6.05 o 
  -1  -1   3       33.17       38.21      0.95 o 
   0  -1   3        7.90        2.21      0.46 o 
   1  -1   3      984.05      946.25      7.85 o 
   2  -1   3        8.74        8.77      0.70 o 
   3  -1   3        2.42        4.25      1.20 o 
   4  -1   3        0.28        0.94      0.98 o 
   5  -1   3        6.88        9.68      1.83 o 
   6  -1   3        0.18        1.12      1.61 o 
  -6   0   3        2.82        6.37      2.38 o 
  -5   0   3       12.19       11.56      1.95 o 
  -4   0   3        0.63        1.36      0.85 o 
  -3   0   3       53.83       62.38      2.34 o 
  -2   0   3        5.91        7.12      0.58 o 
  -1   0   3       19.62       12.10      0.60 o 
   0   0   3      199.20      200.65      1.91 o 
   1   0   3        2.42        3.57      0.46 o 
   2   0   3       16.89       15.95      0.88 o 
   3   0   3      106.98      106.11      2.97 o 
   4   0   3       86.18       87.75      3.20 o 
   5   0   3       16.51       21.25      2.04 o 
   6   0   3       33.40       30.74      3.37 o 
  -6   1   3        4.23        9.35      2.40 o 
  -5   1   3        1.63        0.69      1.42 o 
  -4   1   3        0.21       -1.06      1.06 o 
  -3   1   3        0.28        0.17      0.64 o 
  -2   1   3      373.59      383.86      3.90 o 
  -1   1   3      670.33      617.45      5.04 o 
   0   1   3      262.68      273.23      2.68 o 
   1   1   3     7390.01     7748.22     73.24 o 
   2   1   3      450.67      419.55      5.13 o 
   3   1   3       41.32       37.68      2.44 o 
   4   1   3       71.16       82.33      3.18 o 
   5   1   3       11.33        4.68      1.51 o 
   6   1   3        5.18        6.74      1.99 o 
  -6   2   3        0.06       -1.77      1.77 o 
  -5   2   3      104.94      107.08      4.82 o 
  -4   2   3       14.48       14.41      1.24 o 
  -3   2   3       26.14       24.93      1.33 o 
  -2   2   3      466.74      464.51      4.59 o 
  -1   2   3      835.71      804.36      5.94 o 
   0   2   3      624.09      657.80      5.15 o 
   1   2   3       16.65       27.46      0.97 o 
   2   2   3      225.04      257.45      4.64 o 
   3   2   3       98.26      112.05      3.74 o 
   4   2   3       85.58       87.74      3.55 o 
   5   2   3        6.31       10.85      1.77 o 
   6   2   3        0.09        1.58      1.80 o 
  -5   3   3       14.10       17.10      4.49 o 
  -4   3   3       81.16       75.20      3.06 o 
  -3   3   3       15.51       16.71      1.18 o 
  -2   3   3      111.42      124.08      1.66 o 
  -1   3   3      948.56      948.41      8.23 o 
   0   3   3      153.11      130.60      1.51 o 
   1   3   3     4569.47     4322.81     41.32 o 
   2   3   3       56.28       53.92      1.57 o 
   3   3   3      213.91      226.14      4.74 o 
   4   3   3       21.33       25.26      2.20 o 
   5   3   3        0.26       -1.23      1.27 o 
   6   3   3        0.66       -1.86      1.86 o 
  -5   4   3        5.73        6.34      2.45 o 
  -4   4   3        4.93        6.99      1.38 o 
  -3   4   3      136.38      138.02      2.47 o 
  -2   4   3        0.38        0.28      0.46 o 
  -1   4   3      371.86      338.85      3.43 o 
   0   4   3       62.21       42.40      0.92 o 
   1   4   3      738.46      704.54      6.62 o 
   2   4   3      610.13      608.11     10.39 o 
   3   4   3        0.06       -0.38      0.87 o 
   4   4   3      105.12       95.02      3.39 o 
   5   4   3       10.61        5.32      1.66 o 
   6   4   3        1.26        1.03      1.70 o 
  -5   5   3       11.46       10.16      2.30 o 
  -4   5   3        0.01       -0.82      1.24 o 
  -3   5   3       32.88       36.60      1.56 o 
  -2   5   3        1.75        1.97      0.48 o 
  -1   5   3      301.43      291.62      5.77 o 
   0   5   3      225.18      236.84      4.26 o 
   1   5   3       16.57       20.59      0.90 o 
   2   5   3      843.41      854.60      9.40 o 
   3   5   3       37.40       37.81      1.88 o 
   4   5   3       20.25       16.83      1.81 o 
   5   5   3        2.31        5.48      1.78 o 
  -5   6   3        2.43        0.48      1.80 o 
  -4   6   3        1.56        2.93      1.34 o 
  -3   6   3        3.27        3.69      1.12 o 
  -2   6   3       34.81       38.71      1.45 o 
  -1   6   3        0.54        0.04      0.92 o 
   0   6   3       94.18      117.73      2.66 o 
   1   6   3       70.64       76.40      1.89 o 
   2   6   3        0.68       -0.06      0.68 o 
   3   6   3       24.28       22.91      1.58 o 
   4   6   3        0.81        3.47      1.41 o 
   5   6   3        1.92        4.29      2.04 o 
  -5   7   3        0.05        0.86      1.79 o 
  -4   7   3        2.28        5.36      1.86 o 
  -3   7   3       80.67       77.94      2.50 o 
  -2   7   3       22.20       24.42      0.94 o 
  -1   7   3      138.83      127.92      2.37 o 
   0   7   3       80.21       72.35      1.30 o 
   1   7   3       75.12       81.45      1.75 o 
   2   7   3        1.34       -0.28      0.90 o 
   3   7   3       86.30      103.67      3.79 o 
   4   7   3        2.88        6.11      1.85 o 
   5   7   3        0.41        0.11      3.03 o 
  -4   8   3        0.70        4.40      1.62 o 
  -3   8   3        3.70        5.71      1.26 o 
  -2   8   3       43.70       40.20      1.19 o 
  -1   8   3      137.68      149.98      8.55 o 
   0   8   3       35.41       35.46      1.00 o 
   1   8   3       78.14       73.64      2.27 o 
   2   8   3       22.71       26.56      1.83 o 
   3   8   3       79.15       93.82      3.95 o 
   4   8   3        1.19       -0.03      1.43 o 
   5   8   3        0.38        0.99      2.15 o 
  -4   9   3       13.26       13.79      1.83 o 
  -3   9   3        3.25        5.71      1.24 o 
  -2   9   3       23.96       25.44      0.98 o 
  -1   9   3        2.07       -0.93      2.49 o 
   0   9   3        3.99        3.07      0.63 o 
   1   9   3       27.09       29.13      1.97 o 
   2   9   3       41.36       34.95      3.49 o 
   3   9   3        6.80       10.95      2.25 o 
   4   9   3       25.90       20.32      3.22 o 
  -3  10   3        3.82        5.11      1.84 o 
  -2  10   3       52.12       54.22      2.51 o 
  -1  10   3        8.78        7.91      3.81 o 
   0  10   3        0.93        3.45      0.74 o 
   1  10   3       11.54       13.29      1.85 o 
   2  10   3        0.25       -0.58      1.71 o 
   3  10   3        1.62        4.26      2.03 o 
   4  10   3        3.43       -0.36      1.84 o 
  -3  11   3        0.00        0.82      1.22 o 
  -2  11   3        1.32        1.60      0.65 o 
  -1  11   3       43.01       42.34      5.22 o 
   0  11   3        4.32        4.22      1.15 o 
   1  11   3       29.22       27.40      3.12 o 
   2  11   3        8.69        4.48      2.02 o 
   3  11   3        9.44       19.29      2.55 o 
  -2  12   3        0.01        0.21      1.19 o 
  -1  12   3        0.38       -1.40      4.66 o 
   0  12   3        8.85        9.22      2.06 o 
   1  12   3        7.09        5.12      1.81 o 
   2  12   3        0.19        2.82      1.69 o 
  -1 -12   4       22.72       23.72      2.81 o 
   0 -12   4       24.06       23.93      2.59 o 
   1 -12   4        0.59       -0.10      3.14 o 
  -2 -11   4       11.06        9.97      2.39 o 
  -1 -11   4       22.57       21.49      2.61 o 
   0 -11   4        0.01       -0.88      1.48 o 
   1 -11   4        4.92        6.02      1.75 o 
   2 -11   4        0.32       -0.45      1.41 o 
  -3 -10   4        0.89        0.19      2.04 o 
  -2 -10   4       39.69       31.69      3.29 o 
  -1 -10   4      132.47      135.44      5.38 o 
   0 -10   4        5.51        3.23      1.61 o 
   1 -10   4       41.98       48.60      3.59 o 
   2 -10   4       39.42       36.64      2.35 o 
   3 -10   4        3.45        2.64      1.60 o 
  -4  -9   4       10.65       16.08      3.19 o 
  -3  -9   4        0.06        0.04      1.75 o 
  -2  -9   4       38.36       42.45      4.84 o 
  -1  -9   4       83.93       99.17      4.10 o 
   0  -9   4       87.11       74.42      2.85 o 
   1  -9   4      121.70      113.62      3.16 o 
   2  -9   4        0.02        1.98      1.24 o 
   3  -9   4        0.48        0.98      1.35 o 
   4  -9   4        0.60        0.53      1.59 o 
  -4  -8   4        2.74        5.47      2.01 o 
  -3  -8   4        2.38        1.20      1.47 o 
  -2  -8   4       26.62       35.51      2.34 o 
  -1  -8   4        0.51       -0.66      0.92 o 
   0  -8   4       98.35       99.94      2.48 o 
   1  -8   4      193.17      185.83      3.56 o 
   2  -8   4      217.11      229.21      4.43 o 
   3  -8   4        1.40        1.62      1.28 o 
   4  -8   4        3.07        2.61      1.49 o 
  -4  -7   4        0.08       -0.44      1.68 o 
  -3  -7   4       19.78       17.19      1.96 o 
  -2  -7   4        6.15        3.27      0.82 o 
  -1  -7   4       73.66       70.42      2.15 o 
   0  -7   4      140.83      143.91      2.55 o 
   1  -7   4        0.01       -0.11      0.63 o 
   2  -7   4      121.20      117.24      2.83 o 
   3  -7   4       13.29       14.00      1.61 o 
   4  -7   4       10.97        6.60      1.91 o 
   5  -7   4        0.02       -1.72      1.72 o 
  -5  -6   4        4.77        4.53      2.05 o 
  -4  -6   4       30.03       33.15      2.73 o 
  -3  -6   4        1.76        2.56      1.08 o 
  -2  -6   4       49.37       49.16      2.22 o 
  -1  -6   4      374.29      387.76      4.84 o 
   0  -6   4      184.02      187.00      2.94 o 
   1  -6   4       20.20       23.46      1.16 o 
   2  -6   4       26.47       27.04      1.48 o 
   3  -6   4      100.41       97.01      2.53 o 
   4  -6   4        1.50        1.79      1.23 o 
   5  -6   4        0.48        0.64      1.43 o 
  -5  -5   4        1.68        1.41      1.69 o 
  -4  -5   4       43.56       52.23      2.90 o 
  -3  -5   4       12.20       15.19      1.64 o 
  -2  -5   4      243.98      259.71      3.98 o 
  -1  -5   4        0.34        1.05      0.60 o 
   0  -5   4       65.28       75.17      1.51 o 
   1  -5   4        2.94        5.87      0.85 o 
   2  -5   4        0.09       -0.22      0.60 o 
   3  -5   4       68.76       69.81      1.92 o 
   4  -5   4       27.84       28.50      1.93 o 
   5  -5   4        1.32        0.32      1.53 o 
  -5  -4   4       37.06       35.23      2.80 o 
  -4  -4   4        9.78       10.65      1.32 o 
  -3  -4   4       10.75       10.83      1.24 o 
  -2  -4   4       70.67       81.34      2.36 o 
  -1  -4   4      136.83      112.43      2.00 o 
   0  -4   4        1.30        1.59      0.56 o 
   1  -4   4      506.97      488.72      5.91 o 
   2  -4   4      285.74      311.71      3.98 o 
   3  -4   4        4.27        2.65      0.84 o 
   4  -4   4       50.13       50.58      2.59 o 
   5  -4   4        2.83        2.26      1.40 o 
  -5  -3   4       58.14       74.18      3.72 o 
  -4  -3   4       15.11       17.67      1.19 o 
  -3  -3   4      261.12      258.81      5.67 o 
  -2  -3   4      487.41      478.74      5.41 o 
  -1  -3   4      214.10      263.16      2.95 o 
   0  -3   4       19.49       27.48      0.98 o 
   1  -3   4       15.42       16.84      0.96 o 
   2  -3   4     1209.61     1180.88     12.40 o 
   3  -3   4        2.86        1.32      0.77 o 
   4  -3   4       24.13       22.54      1.67 o 
   5  -3   4       40.14       37.55      2.83 o 
   6  -3   4        9.64        6.39      1.94 o 
  -5  -2   4       26.79       32.91      2.89 o 
  -4  -2   4       77.58       73.76      3.60 o 
  -3  -2   4        5.05        1.92      1.01 o 
  -2  -2   4      519.58      549.03      8.50 o 
  -1  -2   4      991.70      996.67      9.28 o 
   0  -2   4      651.53      573.96      5.87 o 
   1  -2   4      221.76      230.32      2.85 o 
   2  -2   4      526.37      525.98      5.86 o 
   3  -2   4       30.82       31.27      1.55 o 
   4  -2   4      203.00      207.00      4.08 o 
   5  -2   4        8.71        9.76      2.10 o 
   6  -2   4       14.74       17.28      2.52 o 
  -6  -1   4        6.99        6.06      2.46 o 
  -5  -1   4       52.16       61.34      3.80 o 
  -4  -1   4        6.85        7.35      1.49 o 
  -3  -1   4      100.61      111.02      2.97 o 
  -2  -1   4      102.90      110.75      2.40 o 
  -1  -1   4     1904.86     1767.84     14.90 o 
   0  -1   4     1261.20     1237.97     11.07 o 
   1  -1   4       36.96       36.25      1.08 o 
   2  -1   4        1.31        1.13      0.57 o 
   3  -1   4      324.33      314.56      4.84 o 
   4  -1   4       23.66       26.14      1.73 o 
   5  -1   4       36.16       35.08      2.46 o 
   6  -1   4        9.35        8.44      2.08 o 
  -6   0   4        0.33        2.59      2.23 o 
  -5   0   4        8.93       12.15      2.08 o 
  -4   0   4       33.28       36.57      2.28 o 
  -3   0   4        9.11        8.17      1.00 o 
  -2   0   4      158.23      148.56      2.43 o 
  -1   0   4      210.07      203.14      2.46 o 
   0   0   4       59.45       51.97      1.33 o 
   1   0   4     1861.90     1850.50     15.50 o 
   2   0   4      142.55      145.44      2.38 o 
   3   0   4       87.89       93.69      2.80 o 
   4   0   4       70.77       79.25      3.40 o 
   5   0   4        1.39        1.75      1.26 o 
   6   0   4        2.68        0.60      1.65 o 
  -6   1   4        7.06       12.20      2.46 o 
  -5   1   4       69.32       80.32      5.18 o 
  -4   1   4      116.05      109.82      3.34 o 
  -3   1   4        1.75        1.55      0.84 o 
  -2   1   4       90.22      113.32      1.83 o 
  -1   1   4       74.92       67.10      1.15 o 
   0   1   4      251.93      301.39      2.98 o 
   1   1   4     1158.32     1104.24     10.56 o 
   2   1   4      264.02      284.18      4.16 o 
   3   1   4       59.50       53.31      3.33 o 
   4   1   4       11.13       14.59      1.77 o 
   5   1   4        6.39        5.79      1.54 o 
   6   1   4        0.37       -0.82      1.68 o 
  -5   2   4        1.41        0.70      1.74 o 
  -4   2   4        0.66        0.42      1.39 o 
  -3   2   4       14.13       16.39      1.38 o 
  -2   2   4       14.76       21.92      1.07 o 
  -1   2   4     1306.33     1275.70     10.85 o 
   0   2   4     2967.09     2768.01     20.79 o 
   1   2   4     5020.52     4933.00     44.33 o 
   2   2   4      474.75      444.00      7.87 o 
   3   2   4        0.01        2.46      1.04 o 
   4   2   4       49.73       47.20      2.73 o 
   5   2   4        1.79       -0.42      1.30 o 
   6   2   4        6.61        6.97      2.02 o 
  -5   3   4        9.07        6.29      1.88 o 
  -4   3   4        6.72        8.46      1.54 o 
  -3   3   4       59.52       59.85      2.05 o 
  -2   3   4       84.12       97.35      1.54 o 
  -1   3   4      102.61       97.66      1.38 o 
   0   3   4      488.99      432.93      4.41 o 
   1   3   4     1934.30     1774.06     17.52 o 
   2   3   4      962.71      900.20     10.46 o 
   3   3   4       99.59      101.77      3.07 o 
   4   3   4       11.91       18.46      2.64 o 
   5   3   4       55.92       51.36      3.09 o 
   6   3   4        3.81        2.81      1.88 o 
  -5   4   4        1.62        3.05      2.17 o 
  -4   4   4      130.91      127.79      4.22 o 
  -3   4   4       36.56       41.03      1.58 o 
  -2   4   4        8.77        5.13      0.63 o 
  -1   4   4     1030.19     1041.62      9.01 o 
   0   4   4        0.72        0.39      0.35 o 
   1   4   4      729.06      792.34      8.27 o 
   2   4   4        7.77       11.89      1.00 o 
   3   4   4       43.02       42.04      1.94 o 
   4   4   4       13.61        9.70      1.59 o 
   5   4   4       18.20       23.77      2.28 o 
   6   4   4        0.53        2.75      1.90 o 
  -5   5   4        8.19       10.12      2.24 o 
  -4   5   4       75.18       75.67      3.91 o 
  -3   5   4       51.22       53.59      2.01 o 
  -2   5   4       90.00       84.14      1.54 o 
  -1   5   4      480.69      473.53      4.70 o 
   0   5   4       69.07       64.24      1.16 o 
   1   5   4       54.72       56.89      1.48 o 
   2   5   4      575.71      532.69      9.04 o 
   3   5   4       16.57        8.18      1.16 o 
   4   5   4       71.44       77.02      3.16 o 
   5   5   4       15.24       22.77      2.42 o 
  -5   6   4        0.15        0.79      1.73 o 
  -4   6   4        0.05        0.43      1.47 o 
  -3   6   4       94.65       89.80      2.55 o 
  -2   6   4       54.32       57.90      1.39 o 
  -1   6   4       66.48       63.90      1.41 o 
   0   6   4      623.25      606.88      6.40 o 
   1   6   4       27.35       26.46      1.76 o 
   2   6   4        1.61        4.51      0.83 o 
   3   6   4        6.17       12.60      1.34 o 
   4   6   4        2.07        6.18      1.53 o 
   5   6   4        7.43        5.63      2.09 o 
  -5   7   4       11.08       15.69      2.98 o 
  -4   7   4        0.25        2.51      1.91 o 
  -3   7   4       36.50       31.47      2.51 o 
  -2   7   4       43.77       43.82      1.32 o 
  -1   7   4       33.43       35.10      1.40 o 
   0   7   4        0.58        0.40      0.42 o 
   1   7   4       28.32       31.83      1.48 o 
   2   7   4       40.36       49.52      2.75 o 
   3   7   4       56.48       50.10      3.05 o 
   4   7   4        6.00       12.33      2.09 o 
   5   7   4        0.61       -1.15      2.40 o 
  -4   8   4        0.31        2.76      1.93 o 
  -3   8   4        1.15        2.32      1.16 o 
  -2   8   4      115.37      113.10      2.55 o 
  -1   8   4       15.31       19.10      0.97 o 
   0   8   4       18.97       21.60      0.79 o 
   1   8   4        9.34        8.49      1.25 o 
   2   8   4        8.17        7.41      1.61 o 
   3   8   4       13.81       18.38      2.28 o 
   4   8   4        2.57        1.87      1.54 o 
   5   8   4        0.01        1.71      2.64 o 
  -4   9   4        1.75        2.42      1.55 o 
  -3   9   4        1.17        2.47      1.13 o 
  -2   9   4       38.30       36.83      1.69 o 
  -1   9   4        6.35        4.67      2.58 o 
   0   9   4        0.19       -0.56      0.56 o 
   1   9   4        1.50        0.85      1.59 o 
   2   9   4       36.77       37.86      3.05 o 
   3   9   4       13.21       14.00      2.39 o 
   4   9   4        0.00        2.31      2.12 o 
  -3  10   4       16.89       13.91      1.82 o 
  -2  10   4       15.24       13.07      1.01 o 
  -1  10   4        0.11       -0.97      2.25 o 
   0  10   4       26.25       26.93      1.41 o 
   1  10   4        2.06        3.88      1.43 o 
   2  10   4       30.17       25.65      2.77 o 
   3  10   4        0.13        1.60      1.87 o 
   4  10   4       15.58       20.36      4.03 o 
  -2  11   4       16.45       15.84      3.38 o 
  -1  11   4       24.47       23.09      4.18 o 
   0  11   4        0.02       -1.00      1.00 o 
   1  11   4        8.26       14.62      2.86 o 
   2  11   4        0.55        2.43      1.78 o 
   3  11   4        0.22        4.72      2.19 o 
  -1  12   4        0.49       -1.71      2.97 o 
   0  12   4        0.93       -3.16      4.28 o 
   1  12   4        8.92       14.00      2.09 o 
   2  12   4       10.95        9.79      2.37 o 
   0 -12   5        1.32       -1.12      1.66 o 
   1 -12   5        1.59        1.40      1.64 o 
  -2 -11   5       34.05       35.96      3.56 o 
  -1 -11   5        1.69        2.80      1.91 o 
   0 -11   5       16.88       19.19      2.50 o 
   1 -11   5        5.45        2.69      1.87 o 
   2 -11   5        8.32        9.21      1.89 o 
  -3 -10   5       29.66       32.50      3.73 o 
  -2 -10   5        0.50        4.48      2.08 o 
  -1 -10   5       43.55       43.47      3.35 o 
   0 -10   5        8.73        6.89      1.84 o 
   1 -10   5       59.45       53.17      3.11 o 
   2 -10   5        0.54        1.29      1.41 o 
   3 -10   5        0.69       -1.64      1.64 o 
  -3  -9   5        1.57        2.55      1.92 o 
  -2  -9   5       78.59       79.08      5.92 o 
  -1  -9   5       62.19       62.13      3.90 o 
   0  -9   5        8.50        7.52      1.64 o 
   1  -9   5        0.39        0.79      1.29 o 
   2  -9   5        3.45        8.50      1.60 o 
   3  -9   5        5.19        3.50      1.90 o 
   4  -9   5        0.34       -1.68      3.22 o 
  -4  -8   5        0.11       -0.52      1.86 o 
  -3  -8   5       35.04       40.76      5.61 o 
  -2  -8   5        0.30        0.07      1.32 o 
  -1  -8   5       98.39      102.59      3.30 o 
   0  -8   5      104.40      102.12      2.54 o 
   1  -8   5        0.51       -0.50      1.13 o 
   2  -8   5      125.74      124.86      3.73 o 
   3  -8   5        8.73        8.48      1.66 o 
   4  -8   5        0.04       -0.76      1.32 o 
  -4  -7   5        1.78        2.06      1.91 o 
  -3  -7   5       51.76       61.92      3.16 o 
  -2  -7   5       12.55       13.32      1.47 o 
  -1  -7   5       13.79       17.91      1.11 o 
   0  -7   5        8.81        8.59      1.04 o 
   1  -7   5        2.10        1.24      0.77 o 
   2  -7   5       26.55       24.32      1.75 o 
   3  -7   5       36.05       42.28      2.61 o 
   4  -7   5        4.78        3.22      1.56 o 
   5  -7   5        0.04       -1.69      1.69 o 
  -5  -6   5        4.78        2.62      2.01 o 
  -4  -6   5        7.84       15.80      2.18 o 
  -3  -6   5        2.84        3.09      1.20 o 
  -2  -6   5        5.46        2.09      1.40 o 
  -1  -6   5       10.94       11.92      1.01 o 
   0  -6   5      314.57      301.03      3.84 o 
   1  -6   5      175.65      189.68      3.20 o 
   2  -6   5      117.93      112.40      2.60 o 
   3  -6   5      132.20      139.00      3.44 o 
   4  -6   5        3.71        3.14      1.30 o 
   5  -6   5        1.93        1.04      1.50 o 
  -5  -5   5       16.35       18.91      2.57 o 
  -4  -5   5       37.36       44.79      2.78 o 
  -3  -5   5       24.23       21.87      1.64 o 
  -2  -5   5       63.41       65.60      2.30 o 
  -1  -5   5       43.47       38.04      1.45 o 
   0  -5   5        0.87        4.64      0.97 o 
   1  -5   5        2.86        0.88      0.55 o 
   2  -5   5        6.30        8.07      0.83 o 
   3  -5   5       54.81       58.79      1.80 o 
   4  -5   5        1.54        0.75      1.06 o 
   5  -5   5        7.15        7.31      2.77 o 
  -5  -4   5        0.16        0.40      1.68 o 
  -4  -4   5       20.06       16.88      1.90 o 
  -3  -4   5       29.73       30.29      1.68 o 
  -2  -4   5       11.45        8.02      1.10 o 
  -1  -4   5     1657.76     1742.54     16.68 o 
   0  -4   5     1120.12     1227.04     11.92 o 
   1  -4   5      267.41      285.57      5.61 o 
   2  -4   5      122.13      141.24      2.56 o 
   3  -4   5        0.81        0.35      0.76 o 
   4  -4   5       26.18       30.70      2.14 o 
   5  -4   5       32.54       32.90      2.96 o 
  -5  -3   5        2.78        4.39      1.56 o 
  -4  -3   5        0.44       -1.18      1.18 o 
  -3  -3   5       50.28       46.24      2.43 o 
  -2  -3   5       40.28       40.15      1.39 o 
  -1  -3   5        6.74        6.63      0.73 o 
   0  -3   5      383.10      338.20      3.97 o 
   1  -3   5      440.56      438.65      5.98 o 
   2  -3   5       32.38       29.09      1.45 o 
   3  -3   5       29.60       29.93      1.56 o 
   4  -3   5       95.22       98.66      3.71 o 
   5  -3   5       12.78        8.30      1.85 o 
   6  -3   5        7.05        7.74      1.85 o 
  -5  -2   5       45.80       43.20      2.93 o 
  -4  -2   5        1.19        1.34      1.31 o 
  -3  -2   5        2.29        0.27      1.30 o 
  -2  -2   5        9.00       11.90      1.20 o 
  -1  -2   5      814.61      879.91      9.39 o 
   0  -2   5      933.38      868.06      8.64 o 
   1  -2   5      191.35      191.28      2.77 o 
   2  -2   5       26.99       30.05      1.30 o 
   3  -2   5       88.16       95.85      2.16 o 
   4  -2   5       25.46       24.49      1.87 o 
   5  -2   5        0.02       -1.33      1.33 o 
   6  -2   5        0.00       -1.09      1.52 o 
  -5  -1   5        0.62        0.91      1.53 o 
  -4  -1   5       67.68       65.35      4.10 o 
  -3  -1   5       16.17       26.29      1.81 o 
  -2  -1   5     1147.18     1188.25     14.13 o 
  -1  -1   5      303.55      297.44      3.90 o 
   0  -1   5       47.01       46.51      1.16 o 
   1  -1   5       11.97       17.94      0.85 o 
   2  -1   5      191.83      188.66      2.76 o 
   3  -1   5      165.67      190.70      3.32 o 
   4  -1   5       13.88       16.63      1.62 o 
   5  -1   5        4.71        6.18      1.60 o 
   6  -1   5        8.13       10.66      2.13 o 
  -5   0   5       17.55       18.58      2.31 o 
  -4   0   5        0.66       -0.51      1.15 o 
  -3   0   5      120.63      120.40      3.11 o 
  -2   0   5      175.46      197.85      3.05 o 
  -1   0   5      816.78      780.09      7.90 o 
   0   0   5      741.41      725.02      6.58 o 
   1   0   5       19.50        8.68      0.59 o 
   2   0   5       21.86       17.83      1.11 o 
   3   0   5       96.42      104.85      2.50 o 
   4   0   5        3.47        2.44      1.13 o 
   5   0   5        1.02        0.93      1.20 o 
   6   0   5       11.28       15.21      2.48 o 
  -5   1   5       12.29       11.87      2.30 o 
  -4   1   5       72.42       69.09      2.98 o 
  -3   1   5       58.97       67.52      2.83 o 
  -2   1   5      478.59      475.81      5.03 o 
  -1   1   5       74.63       71.44      1.35 o 
   0   1   5      323.62      341.84      3.89 o 
   1   1   5      113.23      117.68      1.82 o 
   2   1   5      222.31      175.15      2.71 o 
   3   1   5      207.24      211.06      4.17 o 
   4   1   5      105.40       98.11      3.65 o 
   5   1   5       20.40       32.95      2.51 o 
   6   1   5        7.01        5.02      1.83 o 
  -5   2   5        1.15        0.82      1.80 o 
  -4   2   5        1.33        3.50      1.20 o 
  -3   2   5      150.55      136.97      3.19 o 
  -2   2   5      379.92      424.49      4.63 o 
  -1   2   5      226.30      209.70      3.10 o 
   0   2   5       73.44       88.87      1.48 o 
   1   2   5      894.99      867.73      9.12 o 
   2   2   5        0.00        2.14      0.82 o 
   3   2   5       41.43       42.73      2.13 o 
   4   2   5       27.36       23.14      2.15 o 
   5   2   5        2.11        0.00      2.58 o 
   6   2   5        0.05        1.44      1.82 o 
  -5   3   5        0.07       -1.41      1.41 o 
  -4   3   5      309.32      296.02      7.03 o 
  -3   3   5      253.80      251.29      4.07 o 
  -2   3   5        5.28        4.91      0.58 o 
  -1   3   5      222.91      244.82      2.59 o 
   0   3   5       18.06       15.71      0.52 o 
   1   3   5       11.51       18.64      0.82 o 
   2   3   5     2167.32     2186.97     25.36 o 
   3   3   5      133.58      139.49      3.38 o 
   4   3   5       12.17        8.78      2.04 o 
   5   3   5       11.66       15.25      2.08 o 
   6   3   5        1.50        1.72      1.85 o 
  -5   4   5        1.37        3.99      2.12 o 
  -4   4   5       20.55       15.03      2.06 o 
  -3   4   5       13.37       13.47      1.07 o 
  -2   4   5       26.06       27.70      1.21 o 
  -1   4   5        6.46        7.25      0.62 o 
   0   4   5       13.36       11.03      0.62 o 
   1   4   5      443.04      421.42      4.61 o 
   2   4   5     1407.50     1416.39     16.38 o 
   3   4   5       40.23       52.10      2.35 o 
   4   4   5       64.81       85.69      5.19 o 
   5   4   5       25.42       32.70      2.68 o 
   6   4   5        0.01       -0.89      1.64 o 
  -5   5   5        2.88        1.21      1.84 o 
  -4   5   5       55.77       49.79      3.31 o 
  -3   5   5        3.38        1.19      0.87 o 
  -2   5   5       16.61       18.57      1.00 o 
  -1   5   5        3.23        5.55      0.57 o 
   0   5   5       50.55       56.54      1.06 o 
   1   5   5      556.68      588.92      6.94 o 
   2   5   5     1734.70     1663.89     19.23 o 
   3   5   5       25.65       14.48      1.38 o 
   4   5   5       17.39       18.36      1.81 o 
   5   5   5        0.13        0.53      1.48 o 
  -5   6   5        1.68       -0.20      1.70 o 
  -4   6   5        2.21        2.16      1.53 o 
  -3   6   5       16.10       17.39      1.44 o 
  -2   6   5       28.89       36.46      1.29 o 
  -1   6   5       24.47       26.01      1.05 o 
   0   6   5        5.53        7.43      0.66 o 
   1   6   5        0.03       -0.06      0.66 o 
   2   6   5       92.37      114.13      2.17 o 
   3   6   5       72.82       61.51      2.42 o 
   4   6   5        0.78       -1.55      1.64 o 
   5   6   5        2.07        2.79      2.10 o 
  -4   7   5        2.55        1.86      1.65 o 
  -3   7   5       13.43       16.66      1.60 o 
  -2   7   5        9.29       10.05      1.17 o 
  -1   7   5       69.65       71.07      1.27 o 
   0   7   5      466.25      482.13      5.47 o 
   1   7   5       25.09       27.88      1.64 o 
   2   7   5       25.13       34.98      1.88 o 
   3   7   5       47.53       39.78      2.76 o 
   4   7   5        7.21        2.67      1.71 o 
   5   7   5        0.81        0.05      1.63 o 
  -4   8   5        1.84        2.76      1.63 o 
  -3   8   5       28.88       24.97      1.95 o 
  -2   8   5       18.60       19.41      1.08 o 
  -1   8   5        2.91        3.61      0.47 o 
   0   8   5       47.32       48.96      1.90 o 
   1   8   5      119.86      110.93      2.61 o 
   2   8   5       18.28       19.58      1.93 o 
   3   8   5        7.88        2.96      1.58 o 
   4   8   5        0.73       -1.51      1.51 o 
  -4   9   5        1.66        2.54      1.62 o 
  -3   9   5       13.82       15.94      1.70 o 
  -2   9   5       67.60       64.13      2.88 o 
  -1   9   5      114.71      120.08      3.01 o 
   0   9   5       21.21       22.74      1.36 o 
   1   9   5       10.99        8.94      1.44 o 
   2   9   5       31.25       34.08      4.51 o 
   3   9   5        8.53        8.99      2.25 o 
   4   9   5        0.33        2.21      2.04 o 
  -3  10   5        1.46        2.82      1.36 o 
  -2  10   5        1.24        1.92      0.94 o 
  -1  10   5      142.23      147.93      5.05 o 
   0  10   5        3.98        3.20      0.93 o 
   1  10   5       13.14        9.51      2.49 o 
   2  10   5        0.00       -0.57      1.60 o 
   3  10   5        1.48        2.92      1.93 o 
  -2  11   5        0.01        0.63      0.89 o 
  -1  11   5        1.79        1.60      2.26 o 
   0  11   5        7.95        9.72      3.65 o 
   1  11   5       31.28       28.59      2.54 o 
   2  11   5        0.19        0.27      1.66 o 
   3  11   5        3.86        2.76      2.15 o 
  -1  12   5       47.31       36.16      5.11 o 
   0  12   5        0.10        2.49      1.61 o 
   1  12   5        9.91        3.89      2.36 o 
   2  12   5        1.48        2.91      2.03 o 
  -2 -11   6        5.81        3.15      2.13 o 
  -1 -11   6       15.81       12.44      2.57 o 
   0 -11   6        0.17       -1.40      1.75 o 
   1 -11   6        0.16        1.28      1.88 o 
   2 -11   6        1.26        1.19      1.71 o 
  -3 -10   6        7.02       15.73      4.04 o 
  -2 -10   6       37.18       40.09      7.01 o 
  -1 -10   6       11.06       12.70      2.45 o 
   0 -10   6       32.72       37.47      2.88 o 
   1 -10   6        0.38        2.47      1.60 o 
   2 -10   6       20.60       24.69      2.52 o 
   3 -10   6        0.38       -0.28      1.68 o 
  -3  -9   6        0.51        0.74      1.83 o 
  -2  -9   6        3.22        3.87      2.08 o 
  -1  -9   6       16.12       12.86      2.22 o 
   0  -9   6        2.67        1.94      1.45 o 
   1  -9   6        8.12        8.93      1.79 o 
   2  -9   6        5.92        4.75      1.90 o 
   3  -9   6       14.87        9.30      1.84 o 
   4  -9   6        2.53        4.04      1.87 o 
  -4  -8   6        2.58       -1.14      1.96 o 
  -3  -8   6       52.21       64.02      4.01 o 
  -2  -8   6       79.56       84.96      3.61 o 
  -1  -8   6       30.13       29.35      2.33 o 
   0  -8   6        3.63        2.91      1.09 o 
   1  -8   6       13.22       11.50      1.52 o 
   2  -8   6        3.08        3.19      1.41 o 
   3  -8   6        1.20       -1.27      1.27 o 
   4  -8   6        0.05        0.53      1.65 o 
  -4  -7   6       27.39       26.37      3.07 o 
  -3  -7   6        3.11        5.24      1.97 o 
  -2  -7   6       92.56       89.33      3.80 o 
  -1  -7   6        7.03        5.87      0.98 o 
   0  -7   6       44.33       39.55      2.30 o 
   1  -7   6      126.19      133.24      3.51 o 
   2  -7   6        7.01        7.92      1.16 o 
   3  -7   6        0.82        0.10      1.27 o 
   4  -7   6       11.41       10.12      1.92 o 
   5  -7   6        0.25       -1.05      1.65 o 
  -4  -6   6        0.10        2.08      1.99 o 
  -3  -6   6       17.84       20.05      2.15 o 
  -2  -6   6       36.13       35.43      1.93 o 
  -1  -6   6       35.77       37.03      1.97 o 
   0  -6   6        1.65       -0.24      0.67 o 
   1  -6   6       22.31       24.74      1.46 o 
   2  -6   6       73.32       78.31      2.37 o 
   3  -6   6      103.64      103.74      3.20 o 
   4  -6   6       17.40       17.89      2.02 o 
   5  -6   6       14.94       14.00      2.36 o 
  -5  -5   6       19.46       21.89      2.66 o 
  -4  -5   6        7.77        1.50      1.60 o 
  -3  -5   6       48.82       45.53      2.84 o 
  -2  -5   6        2.45        0.87      1.14 o 
  -1  -5   6      100.19      105.75      2.48 o 
   0  -5   6      252.39      299.14      4.14 o 
   1  -5   6       66.47       75.61      1.79 o 
   2  -5   6      104.95      108.33      2.31 o 
   3  -5   6       40.38       35.11      1.45 o 
   4  -5   6      141.66      141.83      3.89 o 
   5  -5   6        0.89       -0.01      1.43 o 
  -5  -4   6       21.33       27.62      2.82 o 
  -4  -4   6      191.45      196.05      5.00 o 
  -3  -4   6       71.30       69.60      3.04 o 
  -2  -4   6      150.38      160.20      3.12 o 
  -1  -4   6       14.87       23.32      1.25 o 
   0  -4   6        3.47        1.14      0.45 o 
   1  -4   6      770.37      786.59      8.69 o 
   2  -4   6       18.82       16.99      1.20 o 
   3  -4   6      132.08      123.23      2.54 o 
   4  -4   6      107.40      115.30      3.73 o 
   5  -4   6       19.52       20.66      2.07 o 
  -5  -3   6        7.27       10.27      1.93 o 
  -4  -3   6        4.14        5.03      1.46 o 
  -3  -3   6      131.12      138.70      3.72 o 
  -2  -3   6       16.03       10.68      0.95 o 
  -1  -3   6      503.85      531.22      6.35 o 
   0  -3   6      284.04      297.84      3.57 o 
   1  -3   6       76.46       82.59      1.90 o 
   2  -3   6        0.23        0.56      0.75 o 
   3  -3   6       99.04       90.47      2.21 o 
   4  -3   6       37.70       29.66      3.08 o 
   5  -3   6       15.95       13.36      2.57 o 
   6  -3   6        0.95        2.39      1.71 o 
  -5  -2   6        8.70        8.60      2.01 o 
  -4  -2   6       39.40       34.96      2.50 o 
  -3  -2   6       90.69       93.40      3.56 o 
  -2  -2   6      479.88      531.89      6.90 o 
  -1  -2   6      155.65      153.50      2.60 o 
   0  -2   6     2187.03     2208.98     20.68 o 
   1  -2   6      707.50      733.52      8.64 o 
   2  -2   6       50.59       62.88      1.83 o 
   3  -2   6       29.76       38.81      1.72 o 
   4  -2   6        5.28        5.17      1.32 o 
   5  -2   6       64.24       70.73      3.70 o 
   6  -2   6        5.16        6.09      1.93 o 
  -5  -1   6        0.11        2.20      1.82 o 
  -4  -1   6       24.43       19.69      1.93 o 
  -3  -1   6        3.24        4.04      1.20 o 
  -2  -1   6      246.82      216.55      3.53 o 
  -1  -1   6        5.92        4.50      0.75 o 
   0  -1   6      119.93      115.68      2.01 o 
   1  -1   6       23.49       28.89      1.20 o 
   2  -1   6      326.92      323.87      4.12 o 
   3  -1   6       41.05       46.68      2.59 o 
   4  -1   6       42.58       45.24      2.41 o 
   5  -1   6        4.37        4.43      1.47 o 
   6  -1   6       41.14       36.17      3.14 o 
  -5   0   6        9.15       10.91      2.39 o 
  -4   0   6      105.13      114.89      4.25 o 
  -3   0   6        0.66        1.16      0.99 o 
  -2   0   6       92.69      112.66      2.25 o 
  -1   0   6      951.93      934.19     10.70 o 
   0   0   6      768.32      802.94      7.71 o 
   1   0   6      435.66      483.35      5.62 o 
   2   0   6       65.71       61.92      1.79 o 
   3   0   6      102.95       82.62      2.81 o 
   4   0   6       78.97       77.26      2.97 o 
   5   0   6       46.37       40.23      2.96 o 
   6   0   6        2.75        0.71      3.01 o 
  -5   1   6        7.13        7.57      2.10 o 
  -4   1   6       25.68       21.94      1.87 o 
  -3   1   6       56.64       51.93      1.88 o 
  -2   1   6      100.73      111.15      1.95 o 
  -1   1   6     1271.27     1276.69     12.37 o 
   0   1   6       21.21       33.57      1.13 o 
   1   1   6       99.30       88.29      1.85 o 
   2   1   6      284.52      291.07      4.34 o 
   3   1   6       39.52       43.19      2.28 o 
   4   1   6       33.29       39.06      2.26 o 
   5   1   6        4.25        1.27      1.36 o 
   6   1   6       27.83       36.36      4.45 o 
  -5   2   6        0.16        0.60      1.74 o 
  -4   2   6       34.11       46.03      2.92 o 
  -3   2   6       77.85       76.35      3.28 o 
  -2   2   6       33.94       40.43      1.54 o 
  -1   2   6       73.59       81.71      1.70 o 
   0   2   6      564.35      521.33      5.87 o 
   1   2   6     1927.10     2020.62     21.43 o 
   2   2   6        9.55       13.40      1.20 o 
   3   2   6        2.91        0.67      0.94 o 
   4   2   6      185.29      192.00      5.90 o 
   5   2   6       29.44       24.66      2.47 o 
   6   2   6        1.47        1.18      1.81 o 
  -5   3   6        1.29        0.50      1.71 o 
  -4   3   6       24.06       22.71      2.38 o 
  -3   3   6        2.03        3.12      1.22 o 
  -2   3   6      147.86      153.40      2.31 o 
  -1   3   6        7.90        8.08      0.59 o 
   0   3   6       34.84       32.14      0.87 o 
   1   3   6      420.99      480.29      6.03 o 
   2   3   6      116.16      141.98      2.54 o 
   3   3   6      266.34      244.76      4.68 o 
   4   3   6       62.35       75.95      3.52 o 
   5   3   6       18.48       14.03      2.17 o 
   6   3   6        0.03        1.61      1.94 o 
  -5   4   6        5.62        3.53      2.22 o 
  -4   4   6        2.17        2.83      1.55 o 
  -3   4   6       35.98       39.38      2.15 o 
  -2   4   6      119.96      126.65      2.07 o 
  -1   4   6      157.11      171.82      2.33 o 
   0   4   6      346.15      327.68      3.59 o 
   1   4   6      226.17      216.85      3.13 o 
   2   4   6     1583.94     1582.93     17.47 o 
   3   4   6      106.85       88.31      3.94 o 
   4   4   6        7.46        5.94      1.64 o 
   5   4   6        5.53        7.35      2.10 o 
  -5   5   6       13.64       10.67      2.40 o 
  -4   5   6        0.36       -0.73      2.28 o 
  -3   5   6      133.71      130.19      2.80 o 
  -2   5   6       41.93       45.30      1.54 o 
  -1   5   6      103.53      104.81      1.62 o 
   0   5   6       63.89       69.20      1.58 o 
   1   5   6        0.35        0.29      0.50 o 
   2   5   6       67.38       80.41      1.86 o 
   3   5   6       63.10       43.92      1.99 o 
   4   5   6        6.05        8.68      1.57 o 
   5   5   6        7.62        4.26      1.82 o 
  -5   6   6        0.13        0.13      1.84 o 
  -4   6   6        0.00       -0.45      1.49 o 
  -3   6   6       19.24       20.04      1.73 o 
  -2   6   6        9.42        7.07      0.88 o 
  -1   6   6        5.03        4.96      0.74 o 
   0   6   6       12.35       17.35      0.95 o 
   1   6   6        0.08        0.23      0.70 o 
   2   6   6        4.04        9.24      0.95 o 
   3   6   6      248.46      275.68      5.16 o 
   4   6   6        5.08        1.65      2.63 o 
   5   6   6        2.04        2.60      1.91 o 
  -4   7   6        0.51        1.69      1.67 o 
  -3   7   6        0.00        0.32      1.18 o 
  -2   7   6       71.78       65.71      1.80 o 
  -1   7   6        5.67        6.62      0.72 o 
   0   7   6       11.98       12.66      0.90 o 
   1   7   6        0.75        1.74      0.61 o 
   2   7   6       33.67       21.96      1.64 o 
   3   7   6       68.45       58.86      3.36 o 
   4   7   6        0.00       -1.23      1.47 o 
   5   7   6        0.03        1.41      2.18 o 
  -4   8   6        0.76        1.20      1.63 o 
  -3   8   6        0.03       -0.99      0.99 o 
  -2   8   6       15.87       18.51      1.30 o 
  -1   8   6        0.01        0.25      0.62 o 
   0   8   6        1.07        0.92      0.76 o 
   1   8   6       37.18       43.90      2.13 o 
   2   8   6        0.98       -0.65      1.46 o 
   3   8   6       63.91       79.75      4.68 o 
   4   8   6        0.67       -1.36      2.08 o 
  -3   9   6        0.01        1.78      1.19 o 
  -2   9   6        0.05        1.57      0.81 o 
  -1   9   6        2.12        2.23      0.62 o 
   0   9   6       31.31       30.79      1.36 o 
   1   9   6        0.72        1.77      1.09 o 
   2   9   6       37.67       33.98      3.11 o 
   3   9   6        0.49        0.06      1.82 o 
   4   9   6        0.01        3.85      2.27 o 
  -3  10   6        0.01        2.11      1.38 o 
  -2  10   6       47.08       45.20      2.72 o 
  -1  10   6        0.01       -0.17      0.71 o 
   0  10   6       32.50       29.57      1.75 o 
   1  10   6        4.15        2.74      1.49 o 
   2  10   6       27.66       25.57      2.88 o 
   3  10   6        1.86        3.48      3.21 o 
  -2  11   6        0.16        1.02      1.28 o 
  -1  11   6       28.19       27.89      1.29 o 
   0  11   6        5.45        5.73      1.92 o 
   1  11   6        5.12        3.82      2.43 o 
   2  11   6        7.26        7.18      2.15 o 
   3  11   6        2.05       -0.22      1.99 o 
  -1  12   6        1.31        1.13      1.34 o 
   0  12   6        6.51        6.25      3.19 o 
   1  12   6        0.00        0.30      2.19 o 
  -1 -11   7        4.15        7.84      2.39 o 
   0 -11   7       35.44       35.87      3.39 o 
   1 -11   7       13.02       11.92      2.38 o 
   2 -11   7        0.10       -1.39      1.66 o 
  -2 -10   7        3.63        4.21      3.59 o 
  -1 -10   7       40.32       39.57      3.55 o 
   0 -10   7        0.45       -0.52      1.49 o 
   1 -10   7        4.60        0.68      1.82 o 
   2 -10   7        0.02        0.78      1.76 o 
   3 -10   7        4.41        4.91      3.77 o 
  -3  -9   7       30.95       27.46      4.46 o 
  -2  -9   7       29.13       28.96      3.32 o 
  -1  -9   7       57.43       54.77      3.91 o 
   0  -9   7       93.33       80.57      3.94 o 
   1  -9   7       63.14       57.73      3.32 o 
   2  -9   7        0.94        0.62      1.36 o 
   3  -9   7        8.70        9.22      2.10 o 
  -4  -8   7        0.15        0.78      1.95 o 
  -3  -8   7        3.08        7.91      2.27 o 
  -2  -8   7        0.58       -1.51      1.51 o 
  -1  -8   7        1.25        0.61      1.23 o 
   0  -8   7        9.40        7.82      1.54 o 
   1  -8   7       55.91       50.34      3.06 o 
   2  -8   7       59.94       54.23      3.00 o 
   3  -8   7        2.00        0.85      1.47 o 
   4  -8   7        7.68        5.74      1.93 o 
  -4  -7   7        3.58        3.55      2.04 o 
  -3  -7   7        4.36        6.90      2.07 o 
  -2  -7   7       19.47       21.65      2.50 o 
  -1  -7   7        4.12        2.16      0.89 o 
   0  -7   7       90.06       94.78      2.70 o 
   1  -7   7       14.48       16.80      1.53 o 
   2  -7   7       16.28       16.54      1.95 o 
   3  -7   7       38.94       42.38      2.92 o 
   4  -7   7       13.66       12.76      2.14 o 
  -4  -6   7        7.12        2.38      1.85 o 
  -3  -6   7       35.90       38.12      3.13 o 
  -2  -6   7        4.26        4.75      1.35 o 
  -1  -6   7        0.19       -0.22      0.80 o 
   0  -6   7      154.47      151.19      2.74 o 
   1  -6   7       15.81       18.81      1.21 o 
   2  -6   7       66.09       68.30      2.67 o 
   3  -6   7        0.40        1.59      1.07 o 
   4  -6   7       41.32       36.09      2.75 o 
   5  -6   7       17.45       14.11      2.74 o 
  -5  -5   7        5.94        5.99      2.23 o 
  -4  -5   7       20.16       17.03      2.30 o 
  -3  -5   7      393.31      407.98      7.29 o 
  -2  -5   7       23.23       14.24      1.60 o 
  -1  -5   7      260.69      253.41      4.00 o 
   0  -5   7       41.21       43.86      1.63 o 
   1  -5   7        0.22        1.19      0.74 o 
   2  -5   7       58.99       67.66      2.14 o 
   3  -5   7        1.92       -0.90      0.90 o 
   4  -5   7        0.21       -1.11      1.11 o 
   5  -5   7        4.63        7.61      2.00 o 
  -5  -4   7        5.79        7.35      2.10 o 
  -4  -4   7       10.62       11.04      1.74 o 
  -3  -4   7       18.73       18.61      1.92 o 
  -2  -4   7       45.39       51.50      1.95 o 
  -1  -4   7        8.04        9.25      0.97 o 
   0  -4   7       26.00       25.96      1.17 o 
   1  -4   7      157.19      169.42      4.07 o 
   2  -4   7        1.65       -0.69      0.91 o 
   3  -4   7        7.89        9.29      1.26 o 
   4  -4   7        3.57        1.39      1.16 o 
   5  -4   7        5.48        5.77      1.80 o 
  -5  -3   7        0.39        4.33      1.69 o 
  -4  -3   7      182.54      171.93      4.61 o 
  -3  -3   7       22.97       22.72      1.96 o 
  -2  -3   7      159.15      179.34      4.96 o 
  -1  -3   7        2.89        6.81      0.94 o 
   0  -3   7      234.50      254.79      3.75 o 
   1  -3   7      211.01      214.70      3.55 o 
   2  -3   7       35.00       24.68      1.45 o 
   3  -3   7      112.96      114.37      2.86 o 
   4  -3   7        1.25       -1.09      1.09 o 
   5  -3   7       25.50       28.16      2.58 o 
  -5  -2   7        3.75        2.43      2.37 o 
  -4  -2   7      114.73      123.48      3.98 o 
  -3  -2   7      276.23      281.40      5.72 o 
  -2  -2   7        2.87        2.53      1.07 o 
  -1  -2   7       32.24       36.97      1.56 o 
   0  -2   7       90.96      105.18      2.17 o 
   1  -2   7      320.03      335.72      5.16 o 
   2  -2   7      249.60      302.16      4.65 o 
   3  -2   7        0.91       -0.02      1.04 o 
   4  -2   7        8.72        7.30      1.35 o 
   5  -2   7        7.15        4.82      1.76 o 
   6  -2   7        0.58       -0.91      1.55 o 
  -5  -1   7        9.04        9.45      2.12 o 
  -4  -1   7       13.63        8.03      1.65 o 
  -3  -1   7       32.08       29.21      2.05 o 
  -2  -1   7       75.28       71.52      2.14 o 
  -1  -1   7       82.31       80.60      2.25 o 
   0  -1   7       32.78       28.90      1.20 o 
   1  -1   7        7.11        6.45      0.84 o 
   2  -1   7       56.74       57.97      1.69 o 
   3  -1   7      253.82      252.60      4.83 o 
   4  -1   7        0.36        1.05      1.02 o 
   5  -1   7       88.18       92.90      4.22 o 
   6  -1   7        0.44        0.27      1.99 o 
  -5   0   7        3.18        0.08      1.73 o 
  -4   0   7       70.15       77.75      3.39 o 
  -3   0   7       56.42       65.12      3.10 o 
  -2   0   7       40.46       42.31      1.62 o 
  -1   0   7     1253.34     1275.92     14.33 o 
   0   0   7      394.17      410.51      5.08 o 
   1   0   7     1318.07     1247.04     12.98 o 
   2   0   7      625.31      637.56      8.67 o 
   3   0   7        0.80        0.30      0.92 o 
   4   0   7       20.87       19.61      1.70 o 
   5   0   7       65.09       73.93      4.29 o 
   6   0   7       15.85       12.47      2.76 o 
  -5   1   7       12.31       13.46      2.56 o 
  -4   1   7        6.67        6.81      2.27 o 
  -3   1   7       89.62       93.86      2.56 o 
  -2   1   7      274.97      295.19      3.83 o 
  -1   1   7       31.50       33.80      1.68 o 
   0   1   7       53.47       43.64      1.48 o 
   1   1   7      468.33      449.74      6.35 o 
   2   1   7      173.44      206.53      3.78 o 
   3   1   7       26.18       29.77      1.67 o 
   4   1   7       12.30       13.30      1.51 o 
   5   1   7      100.40      114.96      4.06 o 
   6   1   7        1.16       -1.60      1.60 o 
  -5   2   7       13.65       14.40      2.65 o 
  -4   2   7       14.36       15.07      2.17 o 
  -3   2   7       98.07       87.80      2.79 o 
  -2   2   7       29.06       31.99      1.29 o 
  -1   2   7      132.29      127.47      2.56 o 
   0   2   7      134.72      116.33      3.37 o 
   1   2   7      303.90      310.90      3.76 o 
   2   2   7       41.64       40.86      1.67 o 
   3   2   7       90.18       94.23      2.50 o 
   4   2   7      103.08       87.30      3.86 o 
   5   2   7        3.95        4.36      1.52 o 
   6   2   7        6.73        2.81      2.00 o 
  -5   3   7        4.29        3.35      2.30 o 
  -4   3   7       98.24      109.81      4.52 o 
  -3   3   7       54.42       54.18      2.01 o 
  -2   3   7      192.44      193.02      2.78 o 
  -1   3   7        5.49        5.71      0.58 o 
   0   3   7      212.55      224.15      3.17 o 
   1   3   7      122.89      120.09      2.20 o 
   2   3   7       28.37       27.78      1.59 o 
   3   3   7       26.07       24.70      1.97 o 
   4   3   7        0.17        1.77      1.44 o 
   5   3   7       22.95       22.03      2.74 o 
   6   3   7        0.66        3.11      2.09 o 
  -5   4   7        0.13        0.29      2.23 o 
  -4   4   7       16.94       19.44      2.20 o 
  -3   4   7       57.94       59.26      2.48 o 
  -2   4   7       15.87       18.41      1.26 o 
  -1   4   7      188.44      201.21      3.15 o 
   0   4   7      210.36      211.92      2.98 o 
   1   4   7       50.37       43.07      1.48 o 
   2   4   7       12.35       11.67      0.89 o 
   3   4   7        3.05       -1.14      1.14 o 
   4   4   7       17.48       17.67      2.03 o 
   5   4   7        2.78        5.65      1.97 o 
  -5   5   7       10.64        5.20      2.32 o 
  -4   5   7        6.69        8.87      2.12 o 
  -3   5   7       61.25       59.05      3.48 o 
  -2   5   7       68.91       68.73      2.39 o 
  -1   5   7      179.39      179.75      2.89 o 
   0   5   7       62.58       61.85      1.77 o 
   1   5   7       12.01       11.02      0.80 o 
   2   5   7      221.54      250.42      3.55 o 
   3   5   7       98.26       73.54      2.55 o 
   4   5   7        6.92        4.91      1.66 o 
   5   5   7        3.19       -1.14      2.87 o 
  -4   6   7        0.21        0.00      1.49 o 
  -3   6   7       24.08       28.15      1.97 o 
  -2   6   7       16.78       14.17      1.20 o 
  -1   6   7        0.64        0.45      0.66 o 
   0   6   7       26.05       26.73      0.98 o 
   1   6   7       46.33       53.08      1.89 o 
   2   6   7        7.72       16.95      1.21 o 
   3   6   7      257.01      266.84      4.83 o 
   4   6   7        5.05        8.60      2.05 o 
   5   6   7        4.44        7.40      3.34 o 
  -4   7   7        0.45       -0.30      1.65 o 
  -3   7   7       14.42       10.88      1.61 o 
  -2   7   7        2.93        2.18      0.94 o 
  -1   7   7       66.87       70.11      1.73 o 
   0   7   7       16.34       18.26      1.13 o 
   1   7   7        0.04       -0.09      0.67 o 
   2   7   7      168.43      171.59      4.17 o 
   3   7   7       10.21        4.68      1.61 o 
   4   7   7        1.01        0.97      1.66 o 
   5   7   7        0.03        1.88      1.83 o 
  -4   8   7        5.50        7.58      1.96 o 
  -3   8   7       10.61       10.63      1.63 o 
  -2   8   7        0.15        0.58      0.89 o 
  -1   8   7       13.17       11.98      0.99 o 
   0   8   7       62.70       61.91      1.98 o 
   1   8   7       74.36       66.06      4.49 o 
   2   8   7        0.32        1.60      1.34 o 
   3   8   7        2.30        6.17      2.13 o 
   4   8   7        0.01        1.62      2.17 o 
  -3   9   7        0.21        1.01      1.28 o 
  -2   9   7        0.60       -0.12      1.00 o 
  -1   9   7        4.89        3.33      0.87 o 
   0   9   7        1.84        0.88      0.96 o 
   1   9   7       79.89       67.64      6.78 o 
   2   9   7       29.56       31.07      3.00 o 
   3   9   7        2.26        2.03      2.05 o 
   4   9   7        5.27        2.92      3.91 o 
  -3  10   7        0.28       -1.23      1.23 o 
  -2  10   7       13.85       12.25      1.96 o 
  -1  10   7        2.17        0.18      1.05 o 
   0  10   7       37.56       43.00      2.73 o 
   1  10   7       16.42       22.18      2.58 o 
   2  10   7        9.35       10.78      2.61 o 
   3  10   7        0.47        2.23      2.05 o 
  -2  11   7        5.56        5.71      1.36 o 
  -1  11   7       26.57       26.93      2.94 o 
   0  11   7        5.80        5.47      2.11 o 
   1  11   7       20.26       15.46      2.20 o 
   2  11   7        0.05       -1.70      1.70 o 
  -1  12   7       19.74       20.48      1.86 o 
   0  12   7       30.96       33.11      3.81 o 
   1  12   7        0.87        1.12      2.21 o 
  -1 -11   8        1.21        0.98      2.00 o 
   0 -11   8        2.48        5.16      2.14 o 
   1 -11   8        1.05       -0.04      1.77 o 
  -2 -10   8        7.92        8.03      2.55 o 
  -1 -10   8       29.41       26.27      3.23 o 
   0 -10   8        2.36        4.57      1.84 o 
   1 -10   8        9.22        9.18      2.17 o 
   2 -10   8        3.01        3.98      1.96 o 
   3 -10   8        1.80        1.01      1.94 o 
  -3  -9   8        1.58        0.33      2.23 o 
  -2  -9   8       28.71       27.06      3.63 o 
  -1  -9   8        6.65       10.73      2.39 o 
   0  -9   8       17.09       18.28      2.35 o 
   1  -9   8        7.58        7.92      1.91 o 
   2  -9   8        1.77        0.24      1.57 o 
   3  -9   8        0.19       -0.21      1.73 o 
  -3  -8   8        0.56       -0.12      1.76 o 
  -2  -8   8        4.38        4.25      1.71 o 
  -1  -8   8      230.82      228.02      6.85 o 
   0  -8   8       24.43       25.02      2.11 o 
   1  -8   8        2.77       -0.18      2.06 o 
   2  -8   8        0.02        1.25      1.46 o 
   3  -8   8       25.82       27.76      2.54 o 
   4  -8   8        2.09        0.16      1.76 o 
  -4  -7   8        3.05        1.62      2.60 o 
  -3  -7   8       33.83       26.89      3.00 o 
  -2  -7   8      331.36      322.78     13.61 o 
  -1  -7   8       52.23       58.03      2.98 o 
   0  -7   8      134.95      139.99      3.37 o 
   1  -7   8       22.33       16.34      1.82 o 
   2  -7   8        7.54        5.15      1.40 o 
   3  -7   8       55.60       57.40      4.48 o 
   4  -7   8       12.41       16.24      2.62 o 
  -4  -6   8       11.58        8.98      2.26 o 
  -3  -6   8        8.31        7.66      1.94 o 
  -2  -6   8      115.69      106.48      3.33 o 
  -1  -6   8       22.88       26.77      1.74 o 
   0  -6   8        8.51        8.68      1.11 o 
   1  -6   8        0.10       -0.83      0.83 o 
   2  -6   8        0.76        0.46      0.88 o 
   3  -6   8        0.04        1.01      1.25 o 
   4  -6   8       20.86       24.78      2.68 o 
   5  -6   8        0.39       -1.50      1.86 o 
  -4  -5   8       22.36       29.75      2.84 o 
  -3  -5   8       69.80       62.54      3.82 o 
  -2  -5   8      121.26      126.37      3.55 o 
  -1  -5   8        3.51        7.17      1.12 o 
   0  -5   8       83.41       89.80      2.65 o 
   1  -5   8       13.77       17.05      1.33 o 
   2  -5   8      199.56      198.44      3.56 o 
   3  -5   8      195.68      188.64      4.39 o 
   4  -5   8       25.70       28.76      2.29 o 
   5  -5   8        0.83       -0.71      1.99 o 
  -5  -4   8        0.09       -2.02      2.02 o 
  -4  -4   8        7.84        7.66      1.71 o 
  -3  -4   8        1.57        0.72      1.32 o 
  -2  -4   8      124.50      119.74      5.07 o 
  -1  -4   8        7.66        7.88      1.05 o 
   0  -4   8      191.20      191.43      3.10 o 
   1  -4   8       37.21       30.49      1.69 o 
   2  -4   8       61.86       60.75      2.53 o 
   3  -4   8        0.06       -0.33      0.72 o 
   4  -4   8        0.41        0.24      1.23 o 
   5  -4   8        8.79       10.29      2.07 o 
  -5  -3   8       17.55       12.10      2.72 o 
  -4  -3   8       25.87       34.83      2.58 o 
  -3  -3   8       10.17       13.29      1.82 o 
  -2  -3   8      251.01      233.73      5.19 o 
  -1  -3   8       23.96       27.77      1.53 o 
   0  -3   8      173.62      187.41      3.21 o 
   1  -3   8      535.26      576.87     13.86 o 
   2  -3   8      221.81      255.45      4.33 o 
   3  -3   8       75.30       78.52      2.96 o 
   4  -3   8       44.95       50.32      2.69 o 
   5  -3   8       15.67       13.44      2.24 o 
  -5  -2   8        0.39        0.20      1.74 o 
  -4  -2   8        9.22        9.27      1.75 o 
  -3  -2   8      146.32      133.47      3.76 o 
  -2  -2   8        4.08        7.36      0.92 o 
  -1  -2   8      409.66      413.78      6.43 o 
   0  -2   8        0.35       -0.65      0.71 o 
   1  -2   8        8.21        8.51      1.07 o 
   2  -2   8      234.73      212.06      4.15 o 
   3  -2   8        0.19       -0.16      0.97 o 
   4  -2   8       11.55       12.69      1.50 o 
   5  -2   8        5.00        2.18      1.56 o 
  -5  -1   8       12.02       15.92      2.41 o 
  -4  -1   8        6.81        7.29      1.63 o 
  -3  -1   8       26.53       28.50      2.06 o 
  -2  -1   8        7.96       10.96      0.79 o 
  -1  -1   8      286.69      323.32      5.65 o 
   0  -1   8     1314.86     1381.74     15.48 o 
   1  -1   8      381.08      394.87      5.45 o 
   2  -1   8      896.98      909.39     10.84 o 
   3  -1   8        0.04        1.87      1.21 o 
   4  -1   8        0.49        0.57      1.05 o 
   5  -1   8        0.94       -1.42      1.42 o 
   6  -1   8       10.51       13.78      2.75 o 
  -5   0   8       37.01       43.68      3.67 o 
  -4   0   8        2.45        0.44      1.70 o 
  -3   0   8       98.74       99.23      3.32 o 
  -2   0   8       22.07       28.43      1.58 o 
  -1   0   8      847.45      902.44     10.78 o 
   0   0   8      130.25      155.63      2.94 o 
   1   0   8       32.42       40.49      1.64 o 
   2   0   8      450.15      445.95      7.41 o 
   3   0   8       49.86       63.13      2.95 o 
   4   0   8       13.63       14.76      1.61 o 
   5   0   8        0.28        0.04      1.37 o 
   6   0   8       13.37       12.59      2.76 o 
  -5   1   8        3.15        3.16      1.95 o 
  -4   1   8        4.49        2.13      1.64 o 
  -3   1   8       12.22       15.00      1.41 o 
  -2   1   8       72.21       71.73      2.00 o 
  -1   1   8      365.14      348.43      4.67 o 
   0   1   8       37.59       26.60      1.38 o 
   1   1   8        2.08        0.18      0.78 o 
   2   1   8      213.01      229.10      4.14 o 
   3   1   8        4.08        3.81      1.32 o 
   4   1   8       85.14       80.12      2.79 o 
   5   1   8       12.74        7.64      1.94 o 
   6   1   8        4.18        2.68      2.09 o 
  -5   2   8       21.29       26.83      3.25 o 
  -4   2   8        4.18        8.19      1.96 o 
  -3   2   8      240.16      229.80      5.85 o 
  -2   2   8       48.91       59.54      2.02 o 
  -1   2   8      937.20      952.03      9.71 o 
   0   2   8     2003.58     2019.27     20.24 o 
   1   2   8      594.25      622.94      8.39 o 
   2   2   8      191.09      159.50      3.06 o 
   3   2   8       42.38       42.71      2.53 o 
   4   2   8       10.60       11.03      1.33 o 
   5   2   8        8.26        7.61      2.53 o 
   6   2   8        0.58        7.91      3.27 o 
  -5   3   8        4.52        5.32      2.44 o 
  -4   3   8       42.87       41.59      3.97 o 
  -3   3   8       40.48       46.54      1.80 o 
  -2   3   8        6.41        4.97      0.72 o 
  -1   3   8      535.00      574.98      6.33 o 
   0   3   8      120.10      104.43      1.95 o 
   1   3   8       26.19       21.02      1.08 o 
   2   3   8      137.81      119.42      4.14 o 
   3   3   8        0.00        0.97      1.10 o 
   4   3   8        3.02        3.30      1.04 o 
   5   3   8        0.59        0.16      1.63 o 
  -5   4   8        2.51        6.69      2.63 o 
  -4   4   8       24.88       26.10      3.13 o 
  -3   4   8      197.44      186.93      3.96 o 
  -2   4   8      318.05      334.46      4.01 o 
  -1   4   8       79.04       75.98      1.61 o 
   0   4   8       54.75       51.83      1.31 o 
   1   4   8       31.59       37.92      1.43 o 
   2   4   8       68.57       67.42      2.41 o 
   3   4   8       70.40       58.36      3.50 o 
   4   4   8       35.02       28.17      2.24 o 
   5   4   8        0.09        1.72      1.71 o 
  -5   5   8        0.00       -0.96      2.61 o 
  -4   5   8        1.20       -1.59      1.72 o 
  -3   5   8       17.00       14.22      1.68 o 
  -2   5   8        0.73        0.75      0.83 o 
  -1   5   8       25.81       24.91      1.29 o 
   0   5   8      412.26      423.18      4.95 o 
   1   5   8       34.19       37.74      1.37 o 
   2   5   8       37.44       44.57      1.96 o 
   3   5   8      264.59      286.54      5.43 o 
   4   5   8        3.85        1.81      1.49 o 
   5   5   8        1.88       -0.47      1.84 o 
  -4   6   8        1.30        0.45      1.65 o 
  -3   6   8      187.73      183.69      4.27 o 
  -2   6   8       56.02       58.93      2.31 o 
  -1   6   8        8.57        8.80      0.90 o 
   0   6   8       26.07       24.97      1.54 o 
   1   6   8        1.04        1.83      0.89 o 
   2   6   8       42.13       37.28      1.84 o 
   3   6   8      351.87      313.68      5.83 o 
   4   6   8       27.82       14.60      2.36 o 
   5   6   8        0.28       -2.34      2.34 o 
  -4   7   8        3.67        9.11      2.18 o 
  -3   7   8        4.68        1.85      1.44 o 
  -2   7   8        0.00        1.06      1.06 o 
  -1   7   8      146.34      146.70      3.23 o 
   0   7   8        0.77        2.16      0.84 o 
   1   7   8        0.31        1.06      0.89 o 
   2   7   8       72.36       66.97      3.11 o 
   3   7   8      233.83      255.65      5.87 o 
   4   7   8       20.68        6.94      1.92 o 
   5   7   8        0.10        1.41      1.95 o 
  -4   8   8        4.68        3.32      1.85 o 
  -3   8   8        2.26        2.90      1.46 o 
  -2   8   8       30.00       30.57      1.97 o 
  -1   8   8       23.06       23.70      1.44 o 
   0   8   8        1.72        1.78      0.95 o 
   1   8   8        0.97        2.95      1.46 o 
   2   8   8       44.94       43.90      3.52 o 
   3   8   8       51.59       62.11      4.48 o 
   4   8   8       33.32       26.28      4.25 o 
  -3   9   8        5.57        3.38      1.47 o 
  -2   9   8       16.05        9.68      1.45 o 
  -1   9   8       20.35       20.90      1.74 o 
   0   9   8       29.07       33.87      1.77 o 
   1   9   8       32.17       35.58      4.24 o 
   2   9   8       21.66       16.80      2.19 o 
   3   9   8        0.12        0.04      1.75 o 
   4   9   8        0.22        4.43      2.52 o 
  -2  10   8        6.47        5.29      1.43 o 
  -1  10   8        6.10        5.41      1.43 o 
   0  10   8        8.86       11.09      1.95 o 
   1  10   8        5.91        7.96      1.58 o 
   2  10   8        3.07        3.55      2.05 o 
   3  10   8        1.12        1.30      2.03 o 
  -2  11   8        0.03       -1.30      1.47 o 
  -1  11   8        2.86        2.42      1.77 o 
   0  11   8        2.16        1.42      1.67 o 
   1  11   8        3.23        5.38      1.83 o 
   2  11   8        0.01       -1.64      1.64 o 
   0  12   8        5.87        2.77      2.33 o 
   0 -11   9        0.31        0.49      2.14 o 
  -2 -10   9        0.09        4.02      2.39 o 
  -1 -10   9        0.55        1.79      3.17 o 
   0 -10   9       27.76       27.00      3.05 o 
   1 -10   9       34.90       37.47      3.14 o 
   2 -10   9        1.92        1.63      1.89 o 
  -2  -9   9       11.64       19.47      3.03 o 
  -1  -9   9        0.44       -1.38      1.51 o 
   0  -9   9        0.13        1.20      1.66 o 
   1  -9   9        0.09        0.73      1.62 o 
   2  -9   9        3.07       -0.31      1.54 o 
   3  -9   9        0.64        0.94      1.82 o 
  -3  -8   9        3.88        0.70      1.77 o 
  -2  -8   9        1.06        0.30      1.69 o 
  -1  -8   9        8.52        6.64      1.72 o 
   0  -8   9       40.53       49.01      2.86 o 
   1  -8   9       64.84       65.58      3.77 o 
   2  -8   9       40.50       42.98      3.15 o 
   3  -8   9        0.22       -0.08      2.47 o 
   4  -8   9        7.94        8.03      4.60 o 
  -4  -7   9        8.35       14.21      2.88 o 
  -3  -7   9        1.46        2.54      1.90 o 
  -2  -7   9        0.00       -1.46      1.46 o 
  -1  -7   9       20.65       17.41      1.95 o 
   0  -7   9       60.58       60.94      3.08 o 
   1  -7   9       88.30       77.12      4.94 o 
   2  -7   9      195.25      169.69      7.24 o 
   3  -7   9       28.89       32.85      2.71 o 
   4  -7   9        0.17       -0.03      1.69 o 
  -4  -6   9        0.62        4.62      2.06 o 
  -3  -6   9        0.70       -0.53      1.57 o 
  -2  -6   9       33.86       35.05      3.23 o 
  -1  -6   9      131.90      134.80      3.91 o 
   0  -6   9       60.08       69.29      2.36 o 
   1  -6   9      245.62      224.07      4.15 o 
   2  -6   9        4.84        4.88      1.41 o 
   3  -6   9       51.15       49.71      2.77 o 
   4  -6   9        0.20        0.03      1.44 o 
   5  -6   9        1.45       -1.17      2.21 o 
  -4  -5   9        0.73        4.54      2.00 o 
  -3  -5   9        4.77        2.93      1.43 o 
  -2  -5   9       15.58       21.54      2.00 o 
  -1  -5   9       64.50       61.26      2.45 o 
   0  -5   9        5.34        4.43      0.98 o 
   1  -5   9       77.85       70.15      4.43 o 
   2  -5   9       96.10       91.57      2.72 o 
   3  -5   9        0.64       -1.20      1.20 o 
   4  -5   9       10.68       13.69      1.80 o 
   5  -5   9        3.49        4.51      2.38 o 
  -4  -4   9        0.08        1.10      1.56 o 
  -3  -4   9       61.32       48.95      3.74 o 
  -2  -4   9       63.03       62.12      2.41 o 
  -1  -4   9        2.91        2.75      1.06 o 
   0  -4   9      116.71      116.02      3.53 o 
   1  -4   9       81.25       75.06      2.64 o 
   2  -4   9       11.77       12.61      1.35 o 
   3  -4   9        5.30        8.68      1.36 o 
   4  -4   9       13.33       14.56      1.77 o 
   5  -4   9        0.46        1.35      1.85 o 
  -5  -3   9        0.94        1.40      2.17 o 
  -4  -3   9       23.69       27.83      2.42 o 
  -3  -3   9      111.72      115.97      4.08 o 
  -2  -3   9      139.08      117.29      2.91 o 
  -1  -3   9       74.26       70.20      2.42 o 
   0  -3   9       53.01       59.47      2.25 o 
   1  -3   9        2.38        2.91      1.07 o 
   2  -3   9       24.40       27.23      1.68 o 
   3  -3   9        0.06       -0.83      1.29 o 
   4  -3   9       15.76       12.53      1.83 o 
   5  -3   9        3.37        2.11      1.79 o 
  -5  -2   9        0.55        1.13      1.78 o 
  -4  -2   9       94.10       95.31      3.99 o 
  -3  -2   9       19.22       14.00      1.76 o 
  -2  -2   9        0.68       -0.07      0.78 o 
  -1  -2   9        8.25       14.15      1.43 o 
   0  -2   9      128.39      109.67      2.61 o 
   1  -2   9       31.07       33.62      2.05 o 
   2  -2   9        0.00       -0.43      0.93 o 
   3  -2   9       39.77       41.22      2.27 o 
   4  -2   9        0.60        1.50      1.18 o 
   5  -2   9       23.08       25.59      2.57 o 
  -5  -1   9        3.41        5.66      2.29 o 
  -4  -1   9        5.86        2.93      1.53 o 
  -3  -1   9       98.11      100.59      2.70 o 
  -2  -1   9      173.05      176.34      3.93 o 
  -1  -1   9       18.88       14.05      1.39 o 
   0  -1   9        0.66        1.29      0.92 o 
   1  -1   9      261.46      255.25      4.45 o 
   2  -1   9        0.87        1.76      0.87 o 
   3  -1   9       31.60       28.11      2.23 o 
   4  -1   9       16.29       21.42      2.41 o 
   5  -1   9       31.23       38.79      3.43 o 
  -5   0   9       29.18       18.61      2.74 o 
  -4   0   9       57.12       56.60      3.43 o 
  -3   0   9       87.75       80.32      2.61 o 
  -2   0   9      346.20      324.73      5.12 o 
  -1   0   9       80.84       81.15      3.00 o 
   0   0   9        0.24        0.03      0.88 o 
   1   0   9      336.31      369.20      6.58 o 
   2   0   9        9.57        8.49      1.36 o 
   3   0   9       40.16       35.19      2.39 o 
   4   0   9        3.74        2.83      1.20 o 
   5   0   9        9.99        7.53      1.90 o 
  -5   1   9        0.02       -2.09      2.09 o 
  -4   1   9       79.18       82.14      3.91 o 
  -3   1   9        0.49        0.62      1.03 o 
  -2   1   9       92.47       94.24      2.40 o 
  -1   1   9        2.77        4.07      1.09 o 
   0   1   9      455.14      459.52      6.23 o 
   1   1   9       44.56       37.63      1.94 o 
   2   1   9       38.46       44.68      2.02 o 
   3   1   9      280.92      265.80      7.34 o 
   4   1   9        3.48        3.08      1.15 o 
   5   1   9        4.24        6.79      1.89 o 
  -5   2   9        4.45       11.01      2.56 o 
  -4   2   9        4.25        4.18      2.10 o 
  -3   2   9       38.96       36.09      1.91 o 
  -2   2   9       16.49       17.61      1.17 o 
  -1   2   9       18.70       18.16      1.21 o 
   0   2   9       94.31       79.59      2.11 o 
   1   2   9       20.11       23.69      1.41 o 
   2   2   9       45.20       43.18      1.88 o 
   3   2   9       53.94       68.78      3.18 o 
   4   2   9       19.97       15.49      1.83 o 
   5   2   9       16.23       15.23      2.60 o 
  -5   3   9        0.81        0.14      2.64 o 
  -4   3   9        0.03       -1.34      1.68 o 
  -3   3   9        2.48        2.85      0.99 o 
  -2   3   9       16.79       19.26      1.12 o 
  -1   3   9        0.22       -0.51      0.58 o 
   0   3   9        6.19        4.09      0.78 o 
   1   3   9        2.71        0.56      0.62 o 
   2   3   9       24.40       23.23      1.43 o 
   3   3   9        0.31       -0.43      1.51 o 
   4   3   9        9.42       10.57      1.63 o 
   5   3   9        0.50       -1.08      1.70 o 
  -5   4   9        5.09        6.89      2.63 o 
  -4   4   9        1.92        3.90      3.15 o 
  -3   4   9       28.79       31.79      1.98 o 
  -2   4   9        0.22       -0.14      0.66 o 
  -1   4   9      119.60      120.85      2.17 o 
   0   4   9       26.82       26.03      1.23 o 
   1   4   9        0.01        1.09      0.65 o 
   2   4   9       97.78       94.28      2.70 o 
   3   4   9        9.89       11.95      1.68 o 
   4   4   9       58.95       57.72      2.97 o 
   5   4   9        2.16        2.78      1.84 o 
  -4   5   9        0.55       -1.74      1.74 o 
  -3   5   9        0.29        1.25      1.22 o 
  -2   5   9       24.88       21.85      1.56 o 
  -1   5   9       68.08       64.63      2.09 o 
   0   5   9      309.64      318.44      4.03 o 
   1   5   9       17.42       26.18      1.30 o 
   2   5   9      189.36      184.44      3.94 o 
   3   5   9        6.81        5.18      1.31 o 
   4   5   9        0.03       -1.07      1.66 o 
   5   5   9        0.03       -0.35      2.30 o 
  -4   6   9        2.05        3.08      1.95 o 
  -3   6   9       55.74       62.39      2.96 o 
  -2   6   9      119.28      113.15      3.28 o 
  -1   6   9       35.12       43.04      1.97 o 
   0   6   9       49.39       51.51      1.60 o 
   1   6   9       16.81       15.51      1.77 o 
   2   6   9       23.92       19.66      1.40 o 
   3   6   9      120.38      123.12      4.56 o 
   4   6   9        0.01        3.47      1.74 o 
   5   6   9        5.49        5.79      2.63 o 
  -4   7   9       12.24       10.32      2.37 o 
  -3   7   9       13.16       13.64      1.91 o 
  -2   7   9       50.09       47.51      2.69 o 
  -1   7   9       27.08       26.55      2.22 o 
   0   7   9       25.02       32.30      1.70 o 
   1   7   9      241.65      243.93      4.96 o 
   2   7   9      122.63      128.47      4.16 o 
   3   7   9       31.56       39.37      2.70 o 
   4   7   9       21.30       31.46      4.59 o 
  -3   8   9        0.76        0.19      1.35 o 
  -2   8   9       75.60       78.87      4.34 o 
  -1   8   9        8.58        6.74      1.28 o 
   0   8   9        1.50        1.09      0.99 o 
   1   8   9        4.09        3.89      1.70 o 
   2   8   9        2.51        0.72      1.76 o 
   3   8   9       27.97       21.34      2.88 o 
   4   8   9       64.75       61.37      4.89 o 
  -3   9   9        2.14        1.66      1.47 o 
  -2   9   9       27.52       27.28      2.11 o 
  -1   9   9        0.14        1.68      1.11 o 
   0   9   9       14.11       15.02      1.59 o 
   1   9   9        6.51        6.23      3.59 o 
   2   9   9       14.34       14.12      2.89 o 
   3   9   9        0.00        0.75      2.94 o 
   4   9   9       26.76       41.73      4.24 o 
  -2  10   9        2.10        0.86      1.36 o 
  -1  10   9        0.00       -0.72      1.10 o 
   0  10   9        6.41        9.15      1.50 o 
   1  10   9       29.53       29.15      2.97 o 
   2  10   9        2.70        2.36      1.68 o 
   3  10   9        1.19        4.06      3.16 o 
  -1  11   9       14.86       10.27      1.99 o 
   0  11   9        0.61        1.63      2.06 o 
   1  11   9        1.27        1.90      1.47 o 
   2  11   9        4.87        5.09      2.15 o 
  -1 -10  10        2.89        3.27      2.60 o 
   0 -10  10       25.36       28.67      3.01 o 
   1 -10  10       23.75       24.24      2.87 o 
   2 -10  10       13.87       18.91      2.92 o 
  -2  -9  10       10.21       15.17      4.68 o 
  -1  -9  10       75.73       77.99      4.47 o 
   0  -9  10       37.07       37.69      3.18 o 
   1  -9  10       22.48       19.78      2.36 o 
   2  -9  10        1.22       -0.52      2.63 o 
   3  -9  10       12.27       11.23      2.48 o 
  -3  -8  10        0.53        0.36      3.46 o 
  -2  -8  10        5.49        4.38      2.27 o 
  -1  -8  10        1.33        2.86      1.50 o 
   0  -8  10       46.59       51.51      3.47 o 
   1  -8  10        9.93        9.42      2.49 o 
   2  -8  10       21.84       21.53      2.41 o 
   3  -8  10        8.51       10.11      2.44 o 
  -3  -7  10        0.65        0.04      1.71 o 
  -2  -7  10       66.21       69.75      4.30 o 
  -1  -7  10      191.84      177.92      4.82 o 
   0  -7  10      152.00      139.96      4.11 o 
   1  -7  10       16.32       17.30      2.03 o 
   2  -7  10       39.19       41.59      2.56 o 
   3  -7  10        0.13        0.66      1.51 o 
   4  -7  10        0.73        1.04      2.94 o 
  -4  -6  10        1.71        2.18      2.10 o 
  -3  -6  10        2.98        2.05      1.91 o 
  -2  -6  10       45.63       44.62      3.67 o 
  -1  -6  10       75.84       88.22      3.62 o 
   0  -6  10       44.87       39.39      2.55 o 
   1  -6  10       69.69       71.19      3.35 o 
   2  -6  10       80.10       81.94      3.43 o 
   3  -6  10       13.12       14.45      1.89 o 
   4  -6  10        0.04        0.86      1.73 o 
  -4  -5  10        4.65        5.99      2.24 o 
  -3  -5  10       34.98       28.98      2.72 o 
  -2  -5  10      280.64      281.50      5.19 o 
  -1  -5  10      234.34      205.21      4.11 o 
   0  -5  10       74.54       72.74      2.62 o 
   1  -5  10      244.54      244.47      5.56 o 
   2  -5  10       45.55       40.98      2.31 o 
   3  -5  10       74.68       71.78      3.58 o 
   4  -5  10       18.00       19.81      2.10 o 
   5  -5  10        4.68        5.98      2.59 o 
  -4  -4  10        0.14        0.91      1.72 o 
  -3  -4  10       35.03       35.45      3.88 o 
  -2  -4  10        2.97        3.95      1.16 o 
  -1  -4  10      224.65      234.68      4.37 o 
   0  -4  10      145.68      133.51      3.13 o 
   1  -4  10       64.73       70.73      2.73 o 
   2  -4  10       10.10        8.93      1.43 o 
   3  -4  10        8.56        7.10      1.64 o 
   4  -4  10       38.35       36.02      4.14 o 
   5  -4  10        4.22        2.00      1.88 o 
  -4  -3  10        2.19        3.35      1.63 o 
  -3  -3  10       90.38       83.31      4.01 o 
  -2  -3  10       50.57       54.83      2.24 o 
  -1  -3  10      236.86      238.44      4.76 o 
   0  -3  10       16.59       16.00      1.62 o 
   1  -3  10       19.45       18.73      1.89 o 
   2  -3  10       21.05       21.04      1.73 o 
   3  -3  10       68.69       76.93      3.16 o 
   4  -3  10       68.44       74.72      4.67 o 
   5  -3  10        0.09        0.19      1.70 o 
  -4  -2  10       83.88       79.57      3.79 o 
  -3  -2  10       27.82       29.04      2.33 o 
  -2  -2  10        1.10        1.60      0.89 o 
  -1  -2  10       20.76       19.89      1.71 o 
   0  -2  10       73.85       82.92      3.16 o 
   1  -2  10      115.11      124.03      3.46 o 
   2  -2  10       27.57       35.87      2.50 o 
   3  -2  10        4.12        3.10      1.28 o 
   4  -2  10       13.30       13.79      1.88 o 
   5  -2  10       19.01       15.26      2.53 o 
  -5  -1  10        0.04       -0.03      2.09 o 
  -4  -1  10       15.35        9.69      2.08 o 
  -3  -1  10       73.07       67.99      2.40 o 
  -2  -1  10      286.90      292.51      4.39 o 
  -1  -1  10        4.95        2.35      1.14 o 
   0  -1  10      207.36      232.14      4.47 o 
   1  -1  10       12.93       14.10      1.33 o 
   2  -1  10      161.75      161.55      3.67 o 
   3  -1  10      185.30      199.20      4.94 o 
   4  -1  10        8.93        8.93      1.81 o 
   5  -1  10        1.26       -0.32      1.76 o 
  -5   0  10       20.81       23.25      3.10 o 
  -4   0  10       23.54       24.85      3.02 o 
  -3   0  10       21.23       15.52      1.89 o 
  -2   0  10       90.44       82.73      2.65 o 
  -1   0  10      189.73      195.08      4.07 o 
   0   0  10      154.95      174.10      3.68 o 
   1   0  10       43.41       51.12      2.64 o 
   2   0  10      117.79      124.23      2.95 o 
   3   0  10       89.21       89.67      3.61 o 
   4   0  10        6.05        4.88      1.59 o 
   5   0  10        7.44        9.47      2.08 o 
  -5   1  10        5.56        5.81      2.56 o 
  -4   1  10        8.28        9.21      2.47 o 
  -3   1  10       25.13       23.52      1.72 o 
  -2   1  10       25.93       28.57      1.78 o 
  -1   1  10       53.50       56.15      1.98 o 
   0   1  10       87.34       99.83      2.54 o 
   1   1  10      329.37      323.34      5.43 o 
   2   1  10      108.51      104.07      3.50 o 
   3   1  10        1.46       -1.13      1.13 o 
   4   1  10       28.03       25.98      2.96 o 
   5   1  10        1.45        3.41      1.48 o 
  -5   2  10        3.64        4.52      2.16 o 
  -4   2  10        0.07        2.72      1.76 o 
  -3   2  10        1.70        1.91      1.68 o 
  -2   2  10      106.26       98.96      2.36 o 
  -1   2  10       20.36       20.15      1.14 o 
   0   2  10       60.99       54.46      2.09 o 
   1   2  10      256.44      270.91      5.15 o 
   2   2  10        7.34        7.53      1.12 o 
   3   2  10       15.00       18.31      2.26 o 
   4   2  10       37.09       39.20      2.90 o 
   5   2  10        3.47        1.24      1.69 o 
  -4   3  10       15.35       17.80      2.11 o 
  -3   3  10        0.35        1.69      1.24 o 
  -2   3  10       99.66      102.61      2.32 o 
  -1   3  10       13.26       18.48      1.09 o 
   0   3  10      348.94      351.71      5.26 o 
   1   3  10      162.51      160.57      2.69 o 
   2   3  10        0.10        2.66      0.87 o 
   3   3  10        1.17        0.50      1.30 o 
   4   3  10       48.93       45.65      3.00 o 
   5   3  10        1.40        0.12      2.05 o 
  -4   4  10        1.90        0.45      1.54 o 
  -3   4  10        0.68       -1.24      1.24 o 
  -2   4  10       11.11       10.64      1.11 o 
  -1   4  10        0.71        0.11      0.70 o 
   0   4  10      460.20      458.54      5.68 o 
   1   4  10      307.34      288.88      3.96 o 
   2   4  10       14.69       18.47      1.35 o 
   3   4  10       65.92       56.49      2.55 o 
   4   4  10        6.48        5.45      1.53 o 
   5   4  10        1.71       -0.49      2.03 o 
  -4   5  10        0.00        0.09      1.66 o 
  -3   5  10       79.07       72.61      3.88 o 
  -2   5  10      192.21      172.70      3.83 o 
  -1   5  10       46.97       56.35      2.06 o 
   0   5  10       73.64       79.96      1.99 o 
   1   5  10       34.60       40.74      1.19 o 
   2   5  10        0.06        1.14      0.98 o 
   3   5  10       35.49       39.43      2.63 o 
   4   5  10        2.13        0.46      1.66 o 
   5   5  10        1.15        1.03      2.06 o 
  -4   6  10        1.07        1.67      1.62 o 
  -3   6  10        1.87        3.83      1.61 o 
  -2   6  10       22.08       22.42      1.93 o 
  -1   6  10        3.20        4.75      1.13 o 
   0   6  10      394.94      406.18      5.07 o 
   1   6  10       15.32       15.81      2.64 o 
   2   6  10       54.25       69.79      3.56 o 
   3   6  10       47.12       42.84      3.19 o 
   4   6  10        0.01       -0.17      1.39 o 
   5   6  10        1.93        1.06      2.04 o 
  -4   7  10        1.23        2.39      1.76 o 
  -3   7  10       17.37       11.39      1.95 o 
  -2   7  10       55.84       48.10      2.79 o 
  -1   7  10      125.83      141.34      6.79 o 
   0   7  10        8.05       10.41      1.30 o 
   1   7  10       33.03       32.18      2.97 o 
   2   7  10       18.44       12.70      1.93 o 
   3   7  10        0.87        0.81      1.88 o 
   4   7  10       17.54       12.83      2.32 o 
  -3   8  10        2.47        5.00      1.67 o 
  -2   8  10       73.23       75.51      3.43 o 
  -1   8  10        9.47       13.91      1.55 o 
   0   8  10        0.99        0.18      1.27 o 
   1   8  10       28.44       28.09      2.90 o 
   2   8  10        2.68        1.40      2.82 o 
   3   8  10       15.12        8.33      2.51 o 
   4   8  10        1.60        4.81      2.37 o 
  -3   9  10        0.38        2.77      1.61 o 
  -2   9  10        0.18        5.03      2.20 o 
  -1   9  10        0.38        0.91      1.23 o 
   0   9  10        0.23        1.28      1.19 o 
   1   9  10       26.04       29.59      3.01 o 
   2   9  10        3.89        3.92      2.23 o 
   3   9  10        4.82        7.09      2.02 o 
  -2  10  10        4.76        5.92      1.94 o 
  -1  10  10        3.15        1.88      1.54 o 
   0  10  10        0.04        2.42      1.47 o 
   1  10  10       39.22       51.45      3.84 o 
   2  10  10        0.37        2.41      1.81 o 
   3  10  10        2.83        4.02      2.42 o 
  -1  11  10        1.04       -0.88      1.72 o 
   0  11  10        0.03        3.21      3.39 o 
   1  11  10        8.02        9.08      1.92 o 
   0 -10  11        9.33        8.96      2.69 o 
   1 -10  11        0.10       -0.33      1.96 o 
  -2  -9  11        9.07       12.67      3.04 o 
  -1  -9  11        3.18       -0.07      1.83 o 
   0  -9  11       10.29        8.71      2.13 o 
   1  -9  11       10.88       14.31      2.29 o 
   2  -9  11        1.07        3.44      2.23 o 
  -2  -8  11        7.42        4.19      2.67 o 
  -1  -8  11       21.62       17.59      2.50 o 
   0  -8  11        0.02       -1.52      1.52 o 
   1  -8  11        1.02       -0.17      1.85 o 
   2  -8  11        7.89        6.05      1.99 o 
   3  -8  11       32.29       37.63      3.59 o 
  -3  -7  11        3.33        0.92      1.80 o 
  -2  -7  11        0.31        0.59      2.02 o 
  -1  -7  11       21.73       19.91      2.88 o 
   0  -7  11       23.06       22.74      2.23 o 
   1  -7  11        0.96        0.20      1.39 o 
   2  -7  11        0.78        1.61      1.67 o 
   3  -7  11        4.15        3.83      2.14 o 
   4  -7  11        8.77        5.85      2.15 o 
  -3  -6  11        5.91        7.86      3.09 o 
  -2  -6  11        0.30        1.15      1.92 o 
  -1  -6  11       19.85       20.11      1.95 o 
   0  -6  11       37.49       44.35      3.12 o 
   1  -6  11       20.07       21.51      2.18 o 
   2  -6  11       23.22       26.95      2.25 o 
   3  -6  11       19.68       21.94      2.15 o 
   4  -6  11        1.31        2.72      2.04 o 
  -4  -5  11        0.25        0.44      2.13 o 
  -3  -5  11       20.52       18.06      2.50 o 
  -2  -5  11       39.49       30.24      2.01 o 
  -1  -5  11        4.91       -0.05      1.08 o 
   0  -5  11       61.48       54.85      2.43 o 
   1  -5  11        1.92        0.06      1.23 o 
   2  -5  11       10.30       12.86      1.89 o 
   3  -5  11        0.31       -0.49      1.44 o 
   4  -5  11        9.77       12.76      2.13 o 
  -4  -4  11        5.84        0.60      1.85 o 
  -3  -4  11        1.78        4.01      1.58 o 
  -2  -4  11       40.77       42.15      2.21 o 
  -1  -4  11        2.90        6.30      1.28 o 
   0  -4  11      120.75      115.62      3.04 o 
   1  -4  11       32.78       34.41      2.69 o 
   2  -4  11      109.43      104.98      3.52 o 
   3  -4  11       28.07       26.67      2.39 o 
   4  -4  11        0.55        0.29      1.45 o 
   5  -4  11       12.81       13.56      2.75 o 
  -4  -3  11        0.39       -1.85      1.85 o 
  -3  -3  11        1.15        1.57      1.47 o 
  -2  -3  11       33.81       40.34      2.29 o 
  -1  -3  11      372.22      368.80      5.94 o 
   0  -3  11        0.37       -1.16      1.16 o 
   1  -3  11       14.52       11.16      1.64 o 
   2  -3  11        4.64        3.32      1.28 o 
   3  -3  11       57.88       64.32      3.42 o 
   4  -3  11        8.02        5.29      1.95 o 
   5  -3  11       13.00       13.54      2.25 o 
  -4  -2  11        2.78        7.10      2.06 o 
  -3  -2  11       39.45       36.65      2.56 o 
  -2  -2  11      119.98      118.70      3.05 o 
  -1  -2  11       39.22       32.63      2.19 o 
   0  -2  11      675.76      659.92      9.59 o 
   1  -2  11      106.36      101.75      3.39 o 
   2  -2  11       16.13       19.34      1.74 o 
   3  -2  11        0.13        0.21      1.19 o 
   4  -2  11        5.20        5.10      1.91 o 
   5  -2  11        0.52       -0.71      1.46 o 
  -4  -1  11        0.25        1.66      1.99 o 
  -3  -1  11      101.02      105.96      5.39 o 
  -2  -1  11       14.24       13.47      1.49 o 
  -1  -1  11        9.96        7.52      1.48 o 
   0  -1  11      130.58      138.54      3.44 o 
   1  -1  11      145.53      147.91      3.46 o 
   2  -1  11       10.92       10.93      1.52 o 
   3  -1  11       15.17       15.34      1.94 o 
   4  -1  11       67.53       69.50      3.64 o 
   5  -1  11       16.89       16.55      2.41 o 
  -4   0  11       11.06        9.53      2.39 o 
  -3   0  11        0.05        1.01      1.03 o 
  -2   0  11       14.27       16.76      1.58 o 
  -1   0  11        7.05        4.77      1.36 o 
   0   0  11       91.55       93.08      2.88 o 
   1   0  11      258.87      254.03      4.62 o 
   2   0  11        2.26        2.20      0.99 o 
   3   0  11        5.33        3.97      1.44 o 
   4   0  11        8.50        8.96      1.82 o 
   5   0  11        2.06        2.68      1.87 o 
  -4   1  11       41.21       39.85      3.68 o 
  -3   1  11      166.80      165.90      4.07 o 
  -2   1  11       12.93       15.68      1.54 o 
  -1   1  11      225.64      222.72      4.16 o 
   0   1  11       75.22       80.03      2.72 o 
   1   1  11        0.21        0.09      1.38 o 
   2   1  11       56.97       57.51      3.67 o 
   3   1  11       79.84       79.83      5.16 o 
   4   1  11       59.89       64.20      3.60 o 
   5   1  11        0.51        0.55      1.44 o 
  -4   2  11        7.00        3.88      2.04 o 
  -3   2  11        7.22        9.85      1.73 o 
  -2   2  11       33.41       35.15      1.98 o 
  -1   2  11       43.15       47.48      1.67 o 
   0   2  11        0.48        0.07      0.95 o 
   1   2  11       14.01       14.82      1.40 o 
   2   2  11        1.37        3.34      1.42 o 
   3   2  11       47.49       52.39      2.59 o 
   4   2  11       11.52       10.86      2.16 o 
   5   2  11        0.42        2.36      1.60 o 
  -4   3  11        5.24        2.19      1.97 o 
  -3   3  11        2.80        2.22      1.45 o 
  -2   3  11        4.90        3.74      1.11 o 
  -1   3  11       29.47       29.05      1.33 o 
   0   3  11       94.62       89.92      2.65 o 
   1   3  11        2.42        4.50      0.89 o 
   2   3  11      196.94      214.52      5.47 o 
   3   3  11       14.89       11.17      1.50 o 
   4   3  11        2.93        2.37      1.53 o 
   5   3  11        6.54        3.25      1.77 o 
  -4   4  11        3.61        5.34      1.92 o 
  -3   4  11        4.51        7.92      3.13 o 
  -2   4  11        3.42        4.71      1.29 o 
  -1   4  11        9.65        8.72      1.05 o 
   0   4  11        0.79        0.29      0.79 o 
   1   4  11      208.28      215.35      3.50 o 
   2   4  11      101.16       96.95      2.51 o 
   3   4  11        1.98        3.29      1.42 o 
   4   4  11        3.36        7.65      1.89 o 
   5   4  11        5.80        7.67      2.57 o 
  -4   5  11        0.25        0.32      1.72 o 
  -3   5  11        6.73        5.88      1.86 o 
  -2   5  11       16.93       15.91      2.32 o 
  -1   5  11        0.15       -0.99      0.99 o 
   0   5  11        0.34        0.04      0.77 o 
   1   5  11       95.20      103.31      2.60 o 
   2   5  11        2.98        1.74      1.14 o 
   3   5  11       11.40        5.52      1.61 o 
   4   5  11        2.25        3.09      1.62 o 
   5   5  11        1.43        1.02      2.14 o 
  -4   6  11        2.19        2.24      1.74 o 
  -3   6  11        3.41        4.88      1.77 o 
  -2   6  11        0.23        1.08      1.22 o 
  -1   6  11       39.19       34.50      2.43 o 
   0   6  11       36.65       34.67      2.03 o 
   1   6  11      115.26      121.00      2.93 o 
   2   6  11       16.31       15.81      2.11 o 
   3   6  11        0.63        1.55      1.72 o 
   4   6  11        0.01        2.88      1.63 o 
  -3   7  11        1.08        1.99      1.58 o 
  -2   7  11       64.77       61.18      3.28 o 
  -1   7  11       20.65       27.09      2.53 o 
   0   7  11        2.46        1.13      1.30 o 
   1   7  11        0.00        1.40      1.10 o 
   2   7  11        8.28       10.59      1.88 o 
   3   7  11       52.32       47.34      4.00 o 
   4   7  11       24.21       20.71      2.73 o 
  -3   8  11        0.21       -1.36      1.54 o 
  -2   8  11       20.62       24.82      2.34 o 
  -1   8  11       50.33       60.12      3.52 o 
   0   8  11       32.87       32.41      2.31 o 
   1   8  11       21.46       20.42      2.69 o 
   2   8  11       30.05       30.18      3.25 o 
   3   8  11        3.37        6.12      2.33 o 
   4   8  11       30.05       37.56      4.29 o 
  -2   9  11        5.35        3.28      1.68 o 
  -1   9  11        0.02        1.00      1.73 o 
   0   9  11        8.99        6.34      2.48 o 
   1   9  11        0.56        0.69      1.87 o 
   2   9  11        1.63        5.33      2.22 o 
   3   9  11        0.01       -0.45      1.73 o 
  -1  10  11       44.13       46.66      2.81 o 
   0  10  11        5.68        5.89      1.79 o 
   1  10  11        3.41        3.51      2.09 o 
   2  10  11        6.98        6.40      2.42 o 
   0  11  11        0.33        0.11      1.90 o 
   1  11  11        0.27       -1.84      1.84 o 
  -1  -9  12        0.00       -1.58      1.88 o 
   0  -9  12       10.30        8.28      3.26 o 
   1  -9  12        8.60        8.47      2.43 o 
   2  -9  12        4.88        0.94      2.21 o 
  -2  -8  12        0.01       -1.54      1.71 o 
  -1  -8  12        5.56        4.51      1.79 o 
   0  -8  12        2.71       -0.28      1.68 o 
   1  -8  12       39.51       40.93      5.15 o 
   2  -8  12       22.73       22.41      3.02 o 
   3  -8  12       13.01       14.70      2.68 o 
  -3  -7  12        0.35        0.27      1.95 o 
  -2  -7  12        2.08        1.86      2.13 o 
  -1  -7  12       21.65       21.16      2.35 o 
   0  -7  12        7.45        9.28      1.89 o 
   1  -7  12       12.34       13.82      1.93 o 
   2  -7  12       18.55       25.65      2.59 o 
   3  -7  12        1.94        1.69      1.81 o 
  -3  -6  12        6.35        4.69      2.14 o 
  -2  -6  12        0.24        0.96      2.01 o 
  -1  -6  12      113.78      115.97      4.17 o 
   0  -6  12      253.90      240.36      5.79 o 
   1  -6  12        6.07        5.93      1.77 o 
   2  -6  12       69.54       69.86      3.37 o 
   3  -6  12       21.38       22.50      2.26 o 
   4  -6  12       15.11       16.63      2.74 o 
  -3  -5  12        9.60       12.05      2.42 o 
  -2  -5  12        5.06        5.36      1.95 o 
  -1  -5  12        0.81       -0.38      1.03 o 
   0  -5  12       29.47       36.20      2.12 o 
   1  -5  12       21.28       18.81      2.10 o 
   2  -5  12       51.86       53.74      3.26 o 
   3  -5  12       17.58       16.60      2.23 o 
   4  -5  12        3.01        3.44      1.85 o 
  -4  -4  12        4.19        5.56      2.73 o 
  -3  -4  12       67.74       65.29      3.53 o 
  -2  -4  12       81.48       74.19      2.87 o 
  -1  -4  12      328.59      327.43      5.68 o 
   0  -4  12      158.60      160.05      4.09 o 
   1  -4  12      121.13      117.01      3.87 o 
   2  -4  12       62.02       62.58      3.27 o 
   3  -4  12       61.72       60.53      3.46 o 
   4  -4  12        0.40       -0.31      1.57 o 
  -4  -3  12        3.08        4.54      1.96 o 
  -3  -3  12        1.04        2.38      1.48 o 
  -2  -3  12        6.96        5.99      1.46 o 
  -1  -3  12        9.21        8.47      1.59 o 
   0  -3  12       47.05       51.39      3.18 o 
   1  -3  12       36.70       46.68      4.20 o 
   2  -3  12      177.33      180.22      4.33 o 
   3  -3  12       43.99       49.77      2.77 o 
   4  -3  12       96.61       97.37      8.06 o 
   5  -3  12       13.40       11.10      2.13 o 
  -4  -2  12        0.25        0.48      1.73 o 
  -3  -2  12      107.67       94.23      3.99 o 
  -2  -2  12       87.76       72.14      2.61 o 
  -1  -2  12        0.06       -1.24      1.24 o 
   0  -2  12        0.17       -1.24      1.24 o 
   1  -2  12      126.94      137.05      4.05 o 
   2  -2  12       15.35       12.91      1.62 o 
   3  -2  12        2.79        3.40      1.36 o 
   4  -2  12        1.60        0.39      1.83 o 
   5  -2  12       16.54       12.00      2.59 o 
  -4  -1  12        4.66        8.65      2.13 o 
  -3  -1  12        9.78        6.51      1.66 o 
  -2  -1  12       12.38       11.52      1.48 o 
  -1  -1  12       22.90       31.01      2.33 o 
   0  -1  12        1.03        2.23      1.24 o 
   1  -1  12      201.78      195.81      4.16 o 
   2  -1  12       56.02       51.50      2.55 o 
   3  -1  12      131.62      120.54      4.33 o 
   4  -1  12       78.12       70.06      3.79 o 
   5  -1  12        3.60        3.26      1.88 o 
  -4   0  12       27.88       27.02      3.17 o 
  -3   0  12       57.46       51.66      2.75 o 
  -2   0  12      121.39      133.38      3.85 o 
  -1   0  12      354.37      372.48      7.00 o 
   0   0  12        2.23        2.75      1.30 o 
   1   0  12      182.22      184.53      3.89 o 
   2   0  12        0.01        1.07      1.04 o 
   3   0  12        1.55        3.35      1.51 o 
   4   0  12        4.78        1.52      1.50 o 
   5   0  12        5.95        4.62      2.05 o 
  -4   1  12       16.70       23.02      3.08 o 
  -3   1  12       29.25       31.51      2.23 o 
  -2   1  12       18.73       20.60      1.89 o 
  -1   1  12       31.65       35.19      2.06 o 
   0   1  12       65.99       78.43      3.26 o 
   1   1  12       72.46       83.00      2.83 o 
   2   1  12      230.44      222.00      6.41 o 
   3   1  12      149.72      151.26      4.49 o 
   4   1  12        0.07        1.26      1.68 o 
   5   1  12        1.02        0.37      2.00 o 
  -4   2  12        3.01        6.20      2.17 o 
  -3   2  12       21.55       23.61      2.30 o 
  -2   2  12        7.04        7.04      1.31 o 
  -1   2  12       69.04       74.42      2.26 o 
   0   2  12        0.23        0.64      1.00 o 
   1   2  12       28.47       29.24      2.13 o 
   2   2  12       39.40       49.06      2.83 o 
   3   2  12       29.10       29.43      2.46 o 
   4   2  12       30.61       26.64      2.58 o 
   5   2  12        1.33        1.90      2.41 o 
  -4   3  12       20.30       24.52      3.54 o 
  -3   3  12        1.79        2.27      2.07 o 
  -2   3  12      239.14      233.92      5.45 o 
  -1   3  12       64.84       70.67      2.17 o 
   0   3  12        6.16        5.44      1.08 o 
   1   3  12       95.98      100.85      2.45 o 
   2   3  12        2.30        1.24      1.37 o 
   3   3  12        9.92       12.06      1.76 o 
   4   3  12        0.83       -0.48      1.56 o 
   5   3  12        2.82        4.24      1.83 o 
  -4   4  12       21.59       21.27      3.37 o 
  -3   4  12       17.21       21.77      3.23 o 
  -2   4  12       12.58       10.86      1.82 o 
  -1   4  12       97.30       97.61      3.05 o 
   0   4  12        1.98        2.82      1.38 o 
   1   4  12      317.82      299.02      4.30 o 
   2   4  12       76.86       75.92      3.29 o 
   3   4  12        2.87       -0.46      1.30 o 
   4   4  12        8.85        8.81      2.18 o 
   5   4  12        6.45        7.85      2.48 o 
  -4   5  12        0.85        2.33      1.95 o 
  -3   5  12        7.47        7.24      2.07 o 
  -2   5  12       30.57       34.60      2.56 o 
  -1   5  12        3.65        4.25      1.40 o 
   0   5  12       17.80       17.78      1.38 o 
   1   5  12       56.02       64.41      2.46 o 
   2   5  12       12.57        7.27      1.53 o 
   3   5  12        4.78       10.16      2.02 o 
   4   5  12        0.02        2.15      2.03 o 
  -3   6  12        4.66        4.85      1.79 o 
  -2   6  12        7.56        9.81      1.85 o 
  -1   6  12        6.89        5.67      1.61 o 
   0   6  12       42.17       48.11      2.41 o 
   1   6  12       94.53       87.00      5.90 o 
   2   6  12       50.81       52.91      3.38 o 
   3   6  12        0.21        1.20      2.23 o 
   4   6  12        0.73        1.65      1.78 o 
  -3   7  12        3.23        5.18      2.06 o 
  -2   7  12       11.59       10.98      2.70 o 
  -1   7  12       37.09       46.89      2.87 o 
   0   7  12        3.86        7.21      2.09 o 
   1   7  12        0.33       -0.23      1.75 o 
   2   7  12        7.36        2.99      2.30 o 
   3   7  12        3.59        3.74      2.17 o 
   4   7  12        1.87        1.24      1.97 o 
  -2   8  12        5.52        5.36      1.74 o 
  -1   8  12       42.57       42.40      3.21 o 
   0   8  12       63.08       61.71      4.22 o 
   1   8  12       12.88       15.82      2.64 o 
   2   8  12        0.07       -1.65      1.75 o 
   3   8  12        9.84       10.34      2.70 o 
  -2   9  12        5.17        4.12      1.77 o 
  -1   9  12       30.89       34.36      2.62 o 
   0   9  12        1.72        2.57      1.52 o 
   1   9  12        0.01        2.12      2.04 o 
   2   9  12        2.84        0.98      2.06 o 
   3   9  12        0.00        1.30      1.91 o 
  -1  10  12        8.19        7.19      2.12 o 
   0  10  12        5.26        6.81      1.91 o 
   1  10  12        4.07        4.66      2.16 o 
   2  10  12        0.42        1.62      2.33 o 
   0  -9  13        0.57        2.82      2.78 o 
   1  -9  13       35.59       34.80      3.55 o 
  -1  -8  13        4.12        4.88      2.13 o 
   0  -8  13        0.02       -0.48      1.80 o 
   1  -8  13        0.04        1.16      1.71 o 
   2  -8  13       21.94       22.15      4.38 o 
  -2  -7  13       14.97       15.78      2.67 o 
  -1  -7  13        2.29       -0.01      1.50 o 
   0  -7  13        0.16       -0.51      1.47 o 
   1  -7  13       20.27       22.74      2.37 o 
   2  -7  13        5.64        5.88      2.06 o 
   3  -7  13        0.01        0.13      2.04 o 
  -3  -6  13        0.01        2.01      2.09 o 
  -2  -6  13       20.70       17.40      2.81 o 
  -1  -6  13       21.23       28.74      2.60 o 
   0  -6  13       26.38       28.36      2.55 o 
   1  -6  13        0.46       -0.34      1.40 o 
   2  -6  13        2.53        2.17      1.51 o 
   3  -6  13       11.82       13.62      2.18 o 
   4  -6  13        0.15       -1.88      1.88 o 
  -3  -5  13        1.34       -0.22      2.22 o 
  -2  -5  13        0.10        0.65      1.58 o 
  -1  -5  13        5.19        5.67      2.12 o 
   0  -5  13        3.67        3.16      1.43 o 
   1  -5  13      192.21      183.82      5.11 o 
   2  -5  13        7.76        9.86      1.96 o 
   3  -5  13       23.90       20.88      2.54 o 
   4  -5  13       25.68       30.31      3.03 o 
  -3  -4  13        0.50       -0.97      1.77 o 
  -2  -4  13        3.26        4.54      1.59 o 
  -1  -4  13       21.50       25.46      1.96 o 
   0  -4  13      199.36      176.78      4.38 o 
   1  -4  13      210.48      194.95      5.14 o 
   2  -4  13       49.24       49.71      3.11 o 
   3  -4  13        0.00       -1.37      1.37 o 
   4  -4  13       16.83       18.96      2.80 o 
  -3  -3  13        6.58        6.46      1.74 o 
  -2  -3  13       10.95       14.35      1.98 o 
  -1  -3  13        0.55       -0.42      1.08 o 
   0  -3  13        6.45        1.20      1.49 o 
   1  -3  13      200.90      195.72      5.10 o 
   2  -3  13       12.83       14.75      1.83 o 
   3  -3  13      144.30      141.09      4.74 o 
   4  -3  13       76.48       79.94      4.88 o 
  -4  -2  13        5.55        4.82      2.16 o 
  -3  -2  13        7.08        5.16      1.64 o 
  -2  -2  13      139.04      137.28      4.29 o 
  -1  -2  13      264.07      261.34      5.58 o 
   0  -2  13      574.93      562.67      9.01 o 
   1  -2  13       33.33       42.63      2.79 o 
   2  -2  13      234.87      228.19      5.52 o 
   3  -2  13        3.98        4.96      1.49 o 
   4  -2  13        1.86       -0.77      1.66 o 
   5  -2  13        0.38        1.54      1.76 o 
  -4  -1  13        0.35       -1.40      2.00 o 
  -3  -1  13        2.90        0.15      1.68 o 
  -2  -1  13       19.28       17.22      1.75 o 
  -1  -1  13      136.75      140.49      3.95 o 
   0  -1  13       62.92       62.47      2.97 o 
   1  -1  13       11.91       11.10      1.41 o 
   2  -1  13       19.29       19.74      1.84 o 
   3  -1  13      169.99      169.99      9.24 o 
   4  -1  13        2.28        3.53      1.92 o 
   5  -1  13        6.53        1.78      2.65 o 
  -4   0  13        0.03       -1.51      1.83 o 
  -3   0  13       19.39       14.72      2.21 o 
  -2   0  13      121.64      115.18      3.33 o 
  -1   0  13       47.79       40.03      2.48 o 
   0   0  13      125.35      123.85      3.68 o 
   1   0  13        0.06        1.10      0.95 o 
   2   0  13        8.63        9.43      2.00 o 
   3   0  13       33.59       32.79      2.64 o 
   4   0  13       18.41       22.80      2.51 o 
   5   0  13        0.11        0.97      1.85 o 
  -4   1  13        3.24        5.41      2.42 o 
  -3   1  13        2.68        3.17      2.20 o 
  -2   1  13       14.71       11.95      1.56 o 
  -1   1  13       10.34       10.13      1.48 o 
   0   1  13       63.46       65.29      2.93 o 
   1   1  13        0.98        0.03      1.17 o 
   2   1  13        6.30       12.34      1.55 o 
   3   1  13        0.97       -0.28      1.26 o 
   4   1  13        0.00       -0.26      1.59 o 
   5   1  13        0.23        0.32      2.54 o 
  -4   2  13        0.14        1.97      1.97 o 
  -3   2  13       37.47       34.14      2.72 o 
  -2   2  13      147.98      142.72      3.99 o 
  -1   2  13       23.24       25.85      1.53 o 
   0   2  13        9.24       11.09      1.56 o 
   1   2  13        1.60        2.35      1.40 o 
   2   2  13      237.65      216.53      5.28 o 
   3   2  13       34.70       30.83      3.04 o 
   4   2  13        8.85        5.40      1.88 o 
   5   2  13        4.45        8.42      2.03 o 
  -4   3  13        0.43        2.72      2.50 o 
  -3   3  13        0.03       -0.68      1.42 o 
  -2   3  13       23.07       22.26      2.24 o 
  -1   3  13       14.12       16.04      1.69 o 
   0   3  13       22.49       23.09      1.67 o 
   1   3  13        0.67        0.13      1.21 o 
   2   3  13       35.05       26.80      2.31 o 
   3   3  13        0.59        2.21      1.51 o 
   4   3  13        9.83       12.86      2.30 o 
   5   3  13        6.43        6.55      3.01 o 
  -3   4  13        7.32       12.08      2.31 o 
  -2   4  13       37.09       35.95      2.76 o 
  -1   4  13       30.84       36.30      2.91 o 
   0   4  13       37.13       40.01      2.33 o 
   1   4  13       25.07       25.60      1.89 o 
   2   4  13       63.20       58.19      3.77 o 
   3   4  13       35.95       45.12      3.22 o 
   4   4  13        4.00        4.11      2.30 o 
  -3   5  13       41.26       42.83      3.43 o 
  -2   5  13       14.71       17.99      2.94 o 
  -1   5  13      146.59      156.01      4.59 o 
   0   5  13       12.44        9.08      1.44 o 
   1   5  13       85.56       74.70      3.37 o 
   2   5  13       20.99       21.24      2.41 o 
   3   5  13       11.81       10.07      2.13 o 
   4   5  13        0.28        0.91      2.19 o 
  -3   6  13        0.11        0.05      1.87 o 
  -2   6  13        6.75        5.09      1.75 o 
  -1   6  13       13.51        8.18      1.99 o 
   0   6  13       68.34       60.83      3.11 o 
   1   6  13       17.55       17.50      2.17 o 
   2   6  13       12.96       15.21      2.21 o 
   3   6  13        0.40        1.67      1.73 o 
   4   6  13        0.81        1.58      1.83 o 
  -3   7  13        2.31        4.71      1.89 o 
  -2   7  13        1.23        2.83      1.62 o 
  -1   7  13       55.13       53.77      3.58 o 
   0   7  13       45.43       45.77      2.85 o 
   1   7  13       93.51      101.02      6.99 o 
   2   7  13        1.96        1.38      1.93 o 
   3   7  13        0.37       -0.65      2.31 o 
   4   7  13        1.36        4.76      2.16 o 
  -2   8  13        4.68        4.64      2.76 o 
  -1   8  13        1.10       -1.40      1.48 o 
   0   8  13       13.85       12.27      2.10 o 
   1   8  13        3.22        2.19      3.96 o 
   2   8  13        0.10        1.42      2.13 o 
   3   8  13        2.64        0.94      2.27 o 
  -1   9  13       81.22       77.44      3.79 o 
   0   9  13       60.05       55.48      3.19 o 
   1   9  13       32.36       40.44      3.81 o 
   2   9  13        1.19        1.23      2.28 o 
   0  10  13        1.60        3.34      1.90 o 
   1  10  13        0.01        0.23      2.11 o 
  -1  -8  14        1.65        2.71      2.56 o 
   0  -8  14       17.14       17.18      2.78 o 
   1  -8  14       17.45       20.59      3.08 o 
   2  -8  14       12.02       18.85      3.00 o 
  -2  -7  14        5.84       11.03      2.73 o 
  -1  -7  14        0.27        4.00      2.24 o 
   0  -7  14        0.01       -1.26      1.57 o 
   1  -7  14        0.00        0.20      1.49 o 
   2  -7  14        0.07        0.78      2.69 o 
   3  -7  14        9.53        8.39      2.47 o 
  -2  -6  14        0.01       -1.33      1.81 o 
  -1  -6  14        3.01        2.01      1.66 o 
   0  -6  14        0.02       -1.26      1.54 o 
   1  -6  14        1.65        0.55      1.57 o 
   2  -6  14       12.04       13.06      2.06 o 
   3  -6  14        4.01        1.67      1.98 o 
  -3  -5  14        3.07        8.34      2.62 o 
  -2  -5  14       43.23       43.27      3.47 o 
  -1  -5  14       25.68       24.19      2.23 o 
   0  -5  14       26.68       28.23      2.62 o 
   1  -5  14       51.91       47.34      3.37 o 
   2  -5  14       98.08       98.91      4.49 o 
   3  -5  14        3.60        2.77      2.41 o 
   4  -5  14        6.22        3.18      1.97 o 
  -3  -4  14        4.21        2.88      1.97 o 
  -2  -4  14        5.21        4.15      2.31 o 
  -1  -4  14       47.87       38.90      2.86 o 
   0  -4  14        0.49        0.02      1.53 o 
   1  -4  14       90.28       85.23      3.70 o 
   2  -4  14       11.16        9.07      1.87 o 
   3  -4  14       21.68       23.45      2.53 o 
   4  -4  14        6.43        9.06      2.11 o 
  -3  -3  14        0.29       -0.41      1.79 o 
  -2  -3  14        1.71        1.80      1.53 o 
  -1  -3  14       10.61       11.15      1.59 o 
   0  -3  14      249.80      243.78      7.85 o 
   1  -3  14      329.04      312.22      6.33 o 
   2  -3  14       23.45       20.44      2.02 o 
   3  -3  14        4.58        3.46      1.63 o 
   4  -3  14        6.96        9.65      2.43 o 
  -3  -2  14        4.15        1.59      1.86 o 
  -2  -2  14        3.93        4.02      1.35 o 
  -1  -2  14        0.32       -1.20      1.20 o 
   0  -2  14       24.49       28.46      2.25 o 
   1  -2  14       10.43       12.96      1.62 o 
   2  -2  14       76.18       79.94      3.39 o 
   3  -2  14       17.60       23.17      2.17 o 
   4  -2  14       24.00       23.33      3.12 o 
  -3  -1  14        0.34        1.43      1.81 o 
  -2  -1  14       27.12       34.41      2.27 o 
  -1  -1  14       27.77       23.72      2.11 o 
   0  -1  14      118.28      111.18      3.82 o 
   1  -1  14      208.28      205.66      4.25 o 
   2  -1  14       28.93       28.49      2.10 o 
   3  -1  14       27.48       32.99      2.76 o 
   4  -1  14        8.52       12.62      2.59 o 
  -3   0  14        0.87        0.50      1.92 o 
  -2   0  14        0.90        0.76      1.19 o 
  -1   0  14        7.65        3.95      1.48 o 
   0   0  14        0.83        1.86      1.46 o 
   1   0  14       44.90       54.00      2.23 o 
   2   0  14      141.38      133.99      4.36 o 
   3   0  14        9.24        7.78      1.87 o 
   4   0  14        3.81        1.03      1.63 o 
  -3   1  14        8.04        9.03      2.25 o 
  -2   1  14        8.72       12.79      1.78 o 
  -1   1  14       66.37       70.60      2.94 o 
   0   1  14       37.21       44.61      2.55 o 
   1   1  14      139.86      135.69      3.54 o 
   2   1  14       77.03       76.01      3.70 o 
   3   1  14        3.97        2.56      1.65 o 
   4   1  14        0.02        2.61      1.76 o 
   5   1  14        0.56       -1.80      1.80 o 
  -3   2  14        1.40       -0.98      1.48 o 
  -2   2  14       21.68       19.62      2.33 o 
  -1   2  14      196.79      200.37      4.45 o 
   0   2  14      110.20      115.16      3.53 o 
   1   2  14      236.37      249.62      5.24 o 
   2   2  14       40.87       42.60      2.92 o 
   3   2  14        6.08        0.53      1.48 o 
   4   2  14        1.01        2.84      1.80 o 
  -3   3  14       18.05       14.02      2.17 o 
  -2   3  14       11.65       12.17      2.02 o 
  -1   3  14       49.69       45.98      3.04 o 
   0   3  14       98.26      106.08      3.21 o 
   1   3  14      119.46      110.32      3.46 o 
   2   3  14       21.47       20.29      2.10 o 
   3   3  14        3.19        0.39      1.75 o 
   4   3  14       11.72        9.43      3.21 o 
  -3   4  14        2.68        5.04      2.27 o 
  -2   4  14       18.75       19.81      2.37 o 
  -1   4  14        1.59        1.25      2.16 o 
   0   4  14       20.46       22.14      2.25 o 
   1   4  14       23.69       17.04      1.50 o 
   2   4  14       30.26       23.91      2.43 o 
   3   4  14        7.56        6.88      2.96 o 
   4   4  14        8.21        8.25      2.66 o 
  -3   5  14       20.47       18.41      2.74 o 
  -2   5  14       25.16       26.48      3.03 o 
  -1   5  14        1.63        1.96      1.46 o 
   0   5  14      147.83      163.76      4.48 o 
   1   5  14       36.60       43.42      2.51 o 
   2   5  14        9.02        9.08      2.05 o 
   3   5  14        9.19        8.54      2.21 o 
   4   5  14        3.92        1.32      2.95 o 
  -3   6  14        5.68        6.05      2.14 o 
  -2   6  14       27.99       33.05      2.87 o 
  -1   6  14       20.62       12.25      3.18 o 
   0   6  14        0.93        0.98      1.44 o 
   1   6  14        0.16        0.48      1.50 o 
   2   6  14       47.63       48.92      3.49 o 
   3   6  14        0.06        0.91      1.69 o 
   4   6  14        0.58        2.13      2.04 o 
  -2   7  14        0.79        0.57      1.68 o 
  -1   7  14       25.13       24.35      2.45 o 
   0   7  14        6.96        2.49      1.51 o 
   1   7  14        1.07        3.14      2.23 o 
   2   7  14        0.03        1.30      2.06 o 
   3   7  14        1.32        3.38      2.44 o 
  -2   8  14        0.12       -0.04      2.54 o 
  -1   8  14        0.66        1.59      1.74 o 
   0   8  14        0.22       -0.05      1.60 o 
   1   8  14        6.54        0.20      2.10 o 
   2   8  14        2.48        7.20      2.57 o 
   3   8  14        0.04       -0.30      2.29 o 
  -1   9  14        4.80        5.36      1.86 o 
   0   9  14        3.19        3.64      2.03 o 
   1   9  14        1.90        1.71      2.49 o 
   2   9  14        0.13       -0.90      2.13 o 
  -1  -7  15        1.85        0.32      2.05 o 
   0  -7  15        0.02       -1.62      1.62 o 
   1  -7  15        0.15        0.31      1.64 o 
   2  -7  15        7.97        8.44      2.46 o 
  -2  -6  15        1.25        1.95      3.10 o 
  -1  -6  15        0.46       -1.72      1.72 o 
   0  -6  15       14.25       16.22      2.29 o 
   1  -6  15        0.01       -1.09      1.43 o 
   2  -6  15        4.14        3.89      2.08 o 
   3  -6  15        2.03        3.17      2.12 o 
  -2  -5  15        4.67        7.03      2.49 o 
  -1  -5  15        0.42        0.70      3.70 o 
   0  -5  15        0.15        1.27      1.64 o 
   1  -5  15        9.37        8.68      2.12 o 
   2  -5  15       28.02       25.79      2.59 o 
   3  -5  15        2.17        1.89      1.92 o 
  -2  -4  15        0.42        2.05      1.97 o 
  -1  -4  15        9.74       11.24      3.63 o 
   0  -4  15       13.20       14.18      2.24 o 
   1  -4  15        7.87        7.84      2.14 o 
   2  -4  15        6.44        4.47      1.88 o 
   3  -4  15        3.69        3.87      1.73 o 
   4  -4  15        7.70        9.88      2.13 o 
  -3  -3  15        0.22        1.41      2.37 o 
  -2  -3  15       11.81        6.79      1.84 o 
  -1  -3  15       42.66       46.00      2.57 o 
   0  -3  15        2.70       -1.06      1.54 o 
   1  -3  15       15.81       19.54      2.15 o 
   2  -3  15       23.58       30.42      2.70 o 
   3  -3  15       30.61       34.77      3.32 o 
   4  -3  15        1.35       -1.78      1.79 o 
  -3  -2  15        0.63        2.37      2.02 o 
  -2  -2  15        2.47        0.75      1.39 o 
  -1  -2  15        8.62        5.11      1.63 o 
   0  -2  15        6.30        4.53      1.57 o 
   1  -2  15       17.11       16.56      1.72 o 
   2  -2  15      103.44      108.05      3.95 o 
   3  -2  15       33.73       34.27      4.35 o 
   4  -2  15        1.72        2.13      2.13 o 
  -3  -1  15        0.18       -1.67      1.67 o 
  -2  -1  15        9.78        8.04      1.73 o 
  -1  -1  15        5.68        3.29      1.46 o 
   0  -1  15       77.53       87.33      3.71 o 
   1  -1  15       58.31       59.59      2.64 o 
   2  -1  15        1.52        0.02      1.43 o 
   3  -1  15       12.41       11.68      2.17 o 
   4  -1  15        5.92        5.52      2.21 o 
  -3   0  15        0.02       -1.96      1.96 o 
  -2   0  15        0.01        0.50      1.45 o 
  -1   0  15      105.88       94.24      3.84 o 
   0   0  15      334.63      342.44      6.60 o 
   1   0  15       49.71       54.39      2.28 o 
   2   0  15       13.12        8.68      1.91 o 
   3   0  15        0.00       -1.38      1.38 o 
   4   0  15        3.00        7.42      2.98 o 
  -3   1  15        2.30        0.63      2.20 o 
  -2   1  15       51.37       43.73      3.07 o 
  -1   1  15       66.53       71.80      3.18 o 
   0   1  15        7.49       12.84      2.49 o 
   1   1  15        4.77        3.75      1.66 o 
   2   1  15       16.84       24.53      2.46 o 
   3   1  15       28.53       29.14      2.74 o 
   4   1  15        7.94        9.37      2.35 o 
  -3   2  15        0.40       -0.43      2.39 o 
  -2   2  15       27.75       31.06      2.84 o 
  -1   2  15      185.38      185.53      6.15 o 
   0   2  15       55.32       50.11      2.75 o 
   1   2  15        0.57        1.38      1.31 o 
   2   2  15        3.62        8.05      2.02 o 
   3   2  15       18.28       21.45      2.62 o 
   4   2  15        0.65        0.98      1.84 o 
  -3   3  15       25.06       32.38      3.22 o 
  -2   3  15      108.70       93.96      4.37 o 
  -1   3  15        6.07        9.95      2.01 o 
   0   3  15      103.99       95.73      3.60 o 
   1   3  15       49.91       52.12      3.10 o 
   2   3  15        2.78        3.14      1.69 o 
   3   3  15        0.11        0.84      1.86 o 
   4   3  15        0.03       -0.01      2.23 o 
  -3   4  15        2.13        0.96      1.91 o 
  -2   4  15       14.63       13.69      2.41 o 
  -1   4  15      145.00      151.15      4.79 o 
   0   4  15       81.99       82.60      3.93 o 
   1   4  15        1.39        2.07      1.65 o 
   2   4  15       50.54       48.63      4.05 o 
   3   4  15        5.16        2.05      2.09 o 
   4   4  15        0.00       -2.46      2.46 o 
  -2   5  15        2.53        1.44      1.84 o 
  -1   5  15        0.23        3.17      1.91 o 
   0   5  15       55.44       61.96      3.04 o 
   1   5  15        0.01        1.49      2.00 o 
   2   5  15       33.81       40.09      3.38 o 
   3   5  15        6.90        7.31      2.33 o 
   4   5  15        4.28        8.56      2.47 o 
  -2   6  15        1.47       -0.93      1.77 o 
  -1   6  15       13.34        8.42      1.95 o 
   0   6  15       15.77       21.24      2.29 o 
   1   6  15        2.86        3.39      2.26 o 
   2   6  15        0.04        0.28      2.16 o 
   3   6  15        2.58        1.63      1.97 o 
  -2   7  15        3.09        0.87      1.84 o 
  -1   7  15        0.40        0.26      1.65 o 
   0   7  15        8.14       11.50      2.36 o 
   1   7  15        4.85        1.60      2.24 o 
   2   7  15        4.98        6.70      3.34 o 
   3   7  15        6.54        4.03      2.58 o 
  -1   8  15       15.16       20.14      2.73 o 
   0   8  15       31.52       24.34      4.02 o 
   1   8  15        0.03       -2.92      3.89 o 
   2   8  15        5.02       12.98      2.88 o 
  -1  -6  16        1.44       -2.45      2.45 o 
   0  -6  16        1.24        2.78      1.89 o 
   1  -6  16        0.26       -1.45      1.45 o 
   2  -6  16        2.60        4.76      2.00 o 
  -1  -5  16        7.33        3.53      2.01 o 
   0  -5  16       29.47       36.18      3.08 o 
   1  -5  16        9.21        8.13      2.44 o 
   2  -5  16        3.89        4.83      1.86 o 
   3  -5  16        0.03       -1.58      1.58 o 
  -2  -4  16        0.02       -0.85      2.47 o 
  -1  -4  16        4.15        2.88      1.79 o 
   0  -4  16        3.08        5.74      1.93 o 
   1  -4  16        0.55        0.18      1.74 o 
   2  -4  16        0.78       -2.38      2.38 o 
   3  -4  16        0.11       -0.29      1.60 o 
  -2  -3  16       12.62       15.02      2.79 o 
  -1  -3  16        3.46        1.81      1.58 o 
   0  -3  16       17.16       23.84      4.17 o 
   1  -3  16       16.49       18.08      2.26 o 
   2  -3  16       10.65       10.57      2.91 o 
   3  -3  16        0.72       -1.52      1.52 o 
  -2  -2  16        6.24        6.03      2.38 o 
  -1  -2  16       10.66        9.50      1.90 o 
   0  -2  16        9.38        2.02      1.48 o 
   1  -2  16       68.74       69.20      3.56 o 
   2  -2  16       23.77       29.55      2.39 o 
   3  -2  16        1.00        2.97      1.82 o 
   4  -2  16       15.31       16.59      2.94 o 
  -3  -1  16       10.66        8.66      3.14 o 
  -2  -1  16        0.04       -1.32      1.32 o 
  -1  -1  16       16.34       13.31      2.12 o 
   0  -1  16        0.30        0.16      1.51 o 
   1  -1  16       65.24       72.67      3.08 o 
   2  -1  16       63.44       57.85      3.03 o 
   3  -1  16       20.77       24.62      2.71 o 
   4  -1  16       17.55       17.77      3.05 o 
  -3   0  16       26.95       21.20      3.30 o 
  -2   0  16        0.68        2.48      2.31 o 
  -1   0  16       38.42       43.31      4.47 o 
   0   0  16       30.47       26.61      2.28 o 
   1   0  16        1.62       -1.17      1.52 o 
   2   0  16        8.06        8.74      1.93 o 
   3   0  16        8.08        6.40      2.00 o 
   4   0  16        8.64        6.91      2.27 o 
  -3   1  16        0.49       -2.06      2.06 o 
  -2   1  16        0.37        2.53      1.78 o 
  -1   1  16       17.53       18.79      2.19 o 
   0   1  16       12.75        7.84      1.83 o 
   1   1  16      117.75      116.52      4.58 o 
   2   1  16       33.68       33.43      3.51 o 
   3   1  16        0.00        0.47      1.69 o 
   4   1  16        2.01        1.34      1.91 o 
  -3   2  16        2.61        3.95      2.40 o 
  -2   2  16       45.88       43.16      3.25 o 
  -1   2  16        6.18        4.30      1.88 o 
   0   2  16       10.51        5.22      1.58 o 
   1   2  16       47.70       47.27      3.45 o 
   2   2  16        6.81        8.47      2.03 o 
   3   2  16        1.76        2.70      1.79 o 
   4   2  16        1.15        1.24      2.16 o 
  -2   3  16        0.21        0.95      1.73 o 
  -1   3  16        9.07        6.77      1.95 o 
   0   3  16        0.16        2.80      1.71 o 
   1   3  16        3.69        3.45      3.08 o 
   2   3  16       17.63       12.98      2.72 o 
   3   3  16        3.21        3.85      2.52 o 
   4   3  16        0.01        0.23      2.42 o 
  -2   4  16        1.95        2.16      1.96 o 
  -1   4  16       13.32       14.86      2.39 o 
   0   4  16        2.14        0.90      1.87 o 
   1   4  16        0.32        5.30      1.89 o 
   2   4  16        0.22       -1.84      1.84 o 
   3   4  16        5.46        4.12      2.36 o 
  -2   5  16        5.39        5.64      2.36 o 
  -1   5  16       17.57       14.13      2.65 o 
   0   5  16        9.62       10.41      2.05 o 
   1   5  16       17.27       16.88      2.58 o 
   2   5  16        3.06        0.99      1.94 o 
   3   5  16        0.09       -0.66      1.78 o 
  -2   6  16        6.42        6.01      2.08 o 
  -1   6  16        6.80       11.12      2.23 o 
   0   6  16       13.68       14.06      2.60 o 
   1   6  16       16.37        5.16      2.45 o 
   2   6  16        1.65        3.59      2.50 o 
   3   6  16        1.39        0.11      2.50 o 
  -1   7  16        0.01       -0.81      1.66 o 
   0   7  16        0.00        0.04      1.92 o 
   1   7  16        3.99        9.03      2.79 o 
   2   7  16       10.10       18.13      3.32 o 
   0   8  16        7.04        3.41      2.07 o 
   1   8  16        0.03       -2.25      2.25 o 
  -1  -5  17        0.97        0.53      2.13 o 
   0  -5  17        1.46        0.05      1.73 o 
   1  -5  17        1.81       -0.78      1.75 o 
   2  -5  17        2.06        0.76      1.93 o 
  -1  -4  17       30.87       35.19      3.31 o 
   0  -4  17        7.95        7.87      2.12 o 
   1  -4  17        5.05        6.55      2.10 o 
   2  -4  17        3.38        3.40      1.91 o 
  -2  -3  17       19.56       21.53      3.20 o 
  -1  -3  17        2.71        3.10      1.93 o 
   0  -3  17        0.55       -0.41      1.68 o 
   1  -3  17       16.20       20.59      2.44 o 
   2  -3  17       11.58        9.21      2.19 o 
   3  -3  17        2.03        3.48      2.15 o 
  -2  -2  17        2.34        3.18      1.95 o 
  -1  -2  17        6.09        0.12      1.53 o 
   0  -2  17        8.77       11.68      1.94 o 
   1  -2  17        0.14        0.58      1.66 o 
   2  -2  17        4.35        6.10      2.48 o 
   3  -2  17        5.45        4.35      2.38 o 
  -2  -1  17        0.57        2.71      2.01 o 
  -1  -1  17        0.06       -0.44      1.62 o 
   0  -1  17        8.00       12.41      2.04 o 
   1  -1  17       20.92       24.47      2.68 o 
   2  -1  17       32.66       33.16      3.09 o 
   3  -1  17        0.39        1.23      2.15 o 
  -2   0  17        3.78        2.37      1.80 o 
  -1   0  17        2.24        0.73      1.52 o 
   0   0  17        3.70        3.55      1.69 o 
   1   0  17       13.73        5.31      2.08 o 
   2   0  17       60.51       55.85      3.36 o 
   3   0  17       28.87       31.59      4.93 o 
  -2   1  17        2.21       -0.72      1.68 o 
  -1   1  17        2.04        1.76      1.80 o 
   0   1  17       36.85       34.00      2.85 o 
   1   1  17       25.57       17.62      2.67 o 
   2   1  17       16.62       15.19      4.20 o 
   3   1  17       13.14       14.78      2.55 o 
  -2   2  17        9.89        8.10      2.56 o 
  -1   2  17        3.22       -0.95      1.60 o 
   0   2  17        2.26        2.92      1.83 o 
   1   2  17        1.59        0.04      1.77 o 
   2   2  17       14.19       11.97      2.42 o 
   3   2  17       12.68        9.92      2.87 o 
  -2   3  17        0.01        1.30      1.71 o 
  -1   3  17       27.51       21.93      2.57 o 
   0   3  17       21.26       22.49      2.49 o 
   1   3  17        2.27        3.33      1.99 o 
   2   3  17       31.73       32.69      3.71 o 
   3   3  17        7.55        3.64      2.49 o 
  -2   4  17       10.24       15.04      2.76 o 
  -1   4  17       24.31       23.37      3.05 o 
   0   4  17       10.34        7.90      2.63 o 
   1   4  17        1.63        2.28      1.95 o 
   2   4  17        1.22        3.94      2.65 o 
   3   4  17        0.09        2.26      2.32 o 
  -1   5  17       17.72       18.30      2.80 o 
   0   5  17        0.06       -0.24      2.01 o 
   1   5  17        3.36       -1.13      1.74 o 
   2   5  17        0.00       -1.09      1.91 o 
   3   5  17        1.91        0.33      2.04 o 
  -1   6  17        0.85        2.24      1.80 o 
   0   6  17       13.75       10.21      2.51 o 
   1   6  17        1.50        0.84      2.32 o 
   2   6  17        0.15        1.06      2.72 o 
   0   7  17       14.16       21.76      3.01 o 
   1   7  17       14.43       18.95      3.39 o 
   0  -4  18        6.92       16.47      3.03 o 
   1  -4  18        3.56        3.62      2.23 o 
  -1  -3  18        1.37        2.90      1.93 o 
   0  -3  18        0.24        1.91      1.97 o 
   1  -3  18        0.44       -1.77      1.91 o 
   2  -3  18        0.47        1.05      1.99 o 
  -1  -2  18       19.28       23.25      2.83 o 
   0  -2  18       52.40       66.13      3.74 o 
   1  -2  18        3.75        8.33      2.32 o 
   2  -2  18       21.94       28.31      3.23 o 
  -1  -1  18        1.29        0.83      2.35 o 
   0  -1  18        1.19        0.42      1.69 o 
   1  -1  18        1.89        3.59      1.90 o 
   2  -1  18        8.41        9.58      2.08 o 
   3  -1  18       33.19       31.34      3.76 o 
  -2   0  18        1.56        0.73      2.34 o 
  -1   0  18        2.71        4.63      1.93 o 
   0   0  18        6.22        2.38      1.74 o 
   1   0  18        8.93        9.60      2.58 o 
   2   0  18       19.84       16.56      2.72 o 
   3   0  18        5.44        6.13      2.82 o 
  -2   1  18       23.15       26.81      2.97 o 
  -1   1  18        2.38        5.23      1.91 o 
   0   1  18        6.09        4.44      2.15 o 
   1   1  18        0.94        0.98      1.84 o 
   2   1  18       15.29       17.56      2.71 o 
   3   1  18       29.54       29.10      3.39 o 
  -1   2  18        0.08       -1.15      1.73 o 
   0   2  18       24.46       28.89      2.90 o 
   1   2  18        3.01        3.75      2.55 o 
   2   2  18        3.69        4.13      2.53 o 
   3   2  18       17.12       15.50      3.47 o 
  -1   3  18        1.23        3.18      2.00 o 
   0   3  18       14.80       16.71      2.38 o 
   1   3  18       35.55       42.68      3.70 o 
   2   3  18       15.89       14.12      3.03 o 
   3   3  18        0.41        0.48      2.36 o 
  -1   4  18       14.98       14.02      2.90 o 
   0   4  18        0.88        2.77      2.04 o 
   1   4  18        2.55        4.17      2.06 o 
   2   4  18        4.82        7.62      2.31 o 
   0   5  18       33.36       31.47      3.47 o 
   1   5  18        1.09       -0.56      2.55 o 
   2   5  18        1.42        2.23      2.81 o 
   1   6  18        2.03       -0.32      2.49 o 
   0  -2  19        5.93       11.37      2.67 o 
   1  -2  19        0.24        2.62      2.43 o 
   0  -1  19        0.56       -1.03      1.75 o 
   1  -1  19        1.49        0.86      2.15 o 
   2  -1  19       17.25       19.60      4.07 o 
  -1   0  19        3.43        8.87      2.36 o 
   0   0  19        4.07        7.92      2.14 o 
   1   0  19       33.50       51.76      4.11 o 
   2   0  19        3.42       -0.03      2.96 o 
  -1   1  19       21.29       19.39      2.71 o 
   0   1  19        0.45        2.22      2.04 o 
   1   1  19        6.40       11.13      3.01 o 
   2   1  19        2.56        3.13      2.78 o 
  -1   2  19        0.36        3.95      2.18 o 
   0   2  19        0.84       -0.75      2.87 o 
   1   2  19        0.85        0.56      2.36 o 
   2   2  19       12.52        8.52      2.83 o 
   0   3  19        1.07        1.38      1.85 o 
   1   3  19        6.40       10.15      2.48 o 
   2   3  19        1.08        0.39      2.23 o 
   0   4  19        0.13        1.56      2.25 o 
   1   4  19        1.27        0.33      2.45 o 
                                                 
